# Supplementary material for: Accurate and Efficient Detection of Nasopharyngeal Carcinoma Using Multi‐Dimensional Features of Plasma Cell‐Free DNA
Source: Head Neck. 2025 Apr 21;47(9):2499–506. doi: 10.1002/hed.28154 (PMC12338027; doi:10.1002/hed.28154)
Supplement: Supplementary file 2 — Table S1. Mapping QC of all WGS data in this study. [file HED-47-2499-s001.xls]

## Sheet: all.NC.qc
Samples	Raw reads	Raw bases	clean reads	Q20(%)	Q30(%)	Clean bases	clean rate(%)	map-rate	depth	cohorts
D261N	35279044	3527904400	35259270	3465647072(98.4072%)	3353604822(95.2258%)	3521740656	99.83	0.8829	1.00488	NPC
D302N	71074846	7107484600	71072312	6921547302(97.5078%)	6584706942(92.7626%)	7098453980	99.87	0.962	2.20691	NPC
D311N	21549894	2154989400	21496038	2105380996(98.1716%)	2032479226(94.7723%)	2144591650	99.52	0.9008	0.624337	NPC
D316N	33572320	3357232000	33404978	3263616564(97.968%)	3148366922(94.5084%)	3331310416	99.23	0.9485	1.02117	NPC
D428N	13879222	1387922200	13879222	1362641426(98.6838%)	1314488000(95.1964%)	1380816386	99.49	0.9185	0.409885	NPC
D492N	13321426	1332142600	13302732	1301375002(97.9204%)	1255898132(94.4986%)	1329012628	99.77	0.9445	0.405674	NPC
DA100N	39288276	3928827600	39174064	3840901004(98.1992%)	3711167090(94.8823%)	3911336878	99.55	0.899	1.1364	NPC
DA104N	36525612	3652561200	36413922	3572786564(98.2716%)	3457178246(95.0918%)	3635623398	99.54	0.9164	1.07674	NPC
DA108N	16426342	1642634200	16426340	1608826610(98.7408%)	1554262862(95.392%)	1629343702	99.19	0.9347	0.492188	NPC
DA10N	26891826	2689182600	26891826	2640086218(98.224%)	2552034416(94.9481%)	2687821548	99.95	0.9485	0.823918	NPC
DA111N	28188750	2818875000	28096794	2743000984(97.7793%)	2640215750(94.1154%)	2805297110	99.52	0.8983	0.814417	NPC
DA121N	28250040	2825004000	28250040	2757565250(97.7162%)	2628571348(93.1453%)	2822013006	99.89	0.9637	0.878916	NPC
DA125N	31008752	3100875200	31008750	3057562712(98.8489%)	2965443602(95.8707%)	3093169302	99.75	0.9404	0.940076	NPC
DA12N	33254884	3325488400	33254884	3266428046(98.2869%)	3156231984(94.9711%)	3323360536	99.94	0.9424	1.01218	NPC
DA138N	33447132	3344713200	33447112	3248327582(97.2283%)	3067436336(91.8139%)	3340928618	99.89	0.8832	0.953614	NPC
DA150N	34774030	3477403000	34774030	3430297918(98.9261%)	3338504218(96.2789%)	3467535744	99.72	0.9317	1.0441	NPC
DA153N	40891166	4089116600	40891164	4038564760(98.9262%)	3932141648(96.3193%)	4082401094	99.84	0.9518	1.25576	NPC
DA156N	33339380	3333938000	33236642	3283523390(98.9046%)	3214173288(96.8157%)	3319888094	99.58	0.9347	1.00286	NPC
DA179N	34050438	3405043800	34005916	3351449698(98.7148%)	3264786054(96.1622%)	3395082360	99.71	0.9242	1.01406	NPC
DA180N	23399012	2339901200	23368958	2305878024(98.7875%)	2248945884(96.3484%)	2334180884	99.76	0.9365	0.706462	NPC
DA187N	63594936	6359493600	63568708	6255208018(98.5261%)	6051839656(95.3229%)	6348779598	99.83	0.9007	1.84806	NPC
DA227N	20209132	2020913200	20209124	1990436972(98.629%)	1925528312(95.4127%)	2018104780	99.86	0.9495	0.619277	NPC
DA22N	31405128	3140512800	31318860	3059461034(97.9532%)	2950830746(94.4752%)	3123391534	99.45	0.9376	0.946434	NPC
DA240N	33759634	3375963400	33759602	3326122916(98.6377%)	3217310168(95.4108%)	3372061384	99.88	0.962	1.04838	NPC
DA266N	43804714	4380471400	43804702	4280486860(98.5108%)	4127403976(94.9878%)	4345194216	99.19	0.9088	1.27622	NPC
DA277N	45165394	4516539400	45165394	4447816736(98.7154%)	4305818310(95.5639%)	4505696570	99.76	0.951	1.38481	NPC
DA28N	22875638	2287563800	22813140	2228747238(97.9397%)	2148148898(94.3979%)	2275631390	99.48	0.9116	0.670429	NPC
DA302N	37228886	3722888600	37228828	3670188274(98.7505%)	3552541136(95.5851%)	3716626816	99.83	0.9287	1.1155	NPC
DA30N	31935148	3193514800	31849818	3114280764(97.9107%)	3001164950(94.3544%)	3180737134	99.6	0.9248	0.950653	NPC
DA310N	44171266	4417126600	43982836	4329576748(98.7573%)	4185697054(95.4754%)	4384057072	99.25	0.8859	1.25518	NPC
DA41N	31737268	3173726800	31648896	3097845406(98.04%)	2992508260(94.7064%)	3159775534	99.56	0.9226	0.942141	NPC
DA49N	69104152	6910415200	69101338	6721702480(97.4153%)	6378283492(92.4382%)	6900050872	99.85	0.9347	2.08435	NPC
DA61N	61532560	6153256000	61530164	6058940656(98.6503%)	5862802230(95.4568%)	6141836352	99.81	0.8792	1.74515	NPC
DA63N	51898932	5189893200	51888118	5066740576(97.8722%)	4879787106(94.2609%)	5176891964	99.75	0.9312	1.55797	NPC
DA68N	49305190	4930519000	49298072	4810383828(97.8487%)	4631592524(94.2119%)	4916143626	99.71	0.9242	1.46837	NPC
DA73N	26009300	2600930000	26008466	2520478216(97.3789%)	2389721052(92.3271%)	2588321606	99.52	0.9404	0.786642	NPC
DA76N	59061074	5906107400	59058554	5749334532(97.4552%)	5465276774(92.6402%)	5899462930	99.89	0.962	1.83415	NPC
DA85N	110993468	11099346800	110987246	10953729888(98.8652%)	10624428010(95.8931%)	11079454086	99.82	0.9365	3.3533	NPC
DC102N	29765900	2976590000	29710830	2939199736(99.0815%)	2880390984(97.099%)	2966447208	99.66	0.8832	0.846724	Benign
DC103N	31836694	3183669400	31772752	3145503998(99.1103%)	3086827390(97.2615%)	3173741370	99.69	0.9215	0.945177	Benign
DC105N	19019544	1901954400	18987408	1878419468(99.024%)	1840550354(97.0276%)	1896934246	99.74	0.9419	0.577436	NPC
DC117N	25211372	2521137200	25167790	2489380664(99.0531%)	2436959342(96.9673%)	2513177354	99.68	0.8953	0.727174	Benign
DC123N	43018100	4301810000	43018082	4241390726(98.7046%)	4109600782(95.6376%)	4297055354	99.89	0.9549	1.3261	Benign
DC135N	25316430	2531643000	25316410	2494540468(98.6445%)	2413316274(95.4326%)	2528817598	99.89	0.9344	0.763654	Benign
DC13N	13226404	1322640400	13226402	1304572858(98.8195%)	1264107614(95.7543%)	1320157568	99.81	0.9201	0.392561	NPC
DC14N	16737308	1673730800	16737302	1650682220(98.7444%)	1595422806(95.4387%)	1671672400	99.88	0.8565	0.462727	Benign
DC157N	24251164	2425116400	24251150	2390044294(98.7158%)	2315451928(95.635%)	2421135470	99.84	0.9279	0.72605	Benign
DC158N	24567518	2456751800	24567506	2419937184(98.6614%)	2341389558(95.4589%)	2452771196	99.84	0.9194	0.728799	Benign
DC159N	21039680	2103968000	21039664	2074192494(98.7235%)	2010179396(95.6768%)	2101010996	99.86	0.9224	0.626317	Benign
DC15N	27394356	2739435600	27394354	2704268848(98.8864%)	2624010174(95.9516%)	2734721580	99.83	0.9337	0.825215	Benign
DC166N	36177686	3617768600	36177654	3564816548(98.6639%)	3449600346(95.4751%)	3613089906	99.87	0.9215	1.07602	NPC
DC167N	21927200	2192720000	21927194	2157868906(98.5312%)	2081760036(95.056%)	2190035172	99.88	0.9425	0.667081	Benign
DC179N	48168430	4816843000	48168430	4747334146(98.7163%)	4589623196(95.4369%)	4809066028	99.84	0.9398	1.46064	NPC
DC190N	30145528	3014552800	30145526	2972017940(98.7556%)	2878041548(95.6329%)	3009467046	99.83	0.9549	0.928739	NPC
DC197N	65768592	6576859200	65768524	6487188668(98.782%)	6298777384(95.913%)	6567176134	99.85	0.9335	1.98125	Benign
DC201N	45460272	4546027200	45460226	4473290596(98.6002%)	4325067290(95.333%)	4536797658	99.8	0.9454	1.38615	Benign
DC204N	61746116	6174611600	61746054	6086908222(98.7396%)	5905595250(95.7984%)	6164609940	99.84	0.9385	1.86976	Benign
DC20N	15755994	1575599400	15710788	1533100918(97.821%)	1476869482(94.2331%)	1567251596	99.47	0.9125	0.462187	Benign
DC247N	47160096	4716009600	47160054	4645482988(98.7898%)	4514362852(96.0014%)	4702392988	99.71	0.9217	1.40073	Benign
DC24N	16140604	1614060400	16118022	1576771488(97.9746%)	1523580728(94.6696%)	1609367088	99.71	0.9135	0.475127	Benign
DC274N	85090884	8509088400	85090720	8364467114(98.7804%)	8103854550(95.7027%)	8467735858	99.51	0.9311	2.54806	NPC
DC285N	39063852	3906385200	39063820	3847308432(98.7091%)	3729063046(95.6753%)	3897623506	99.78	0.899	1.13242	Benign
DC286N	47504934	4750493400	47504892	4679690926(98.6691%)	4529860210(95.51%)	4742813000	99.84	0.8862	1.35836	Benign
DC296N	55695028	5569502800	55694974	5485424946(98.7022%)	5324429520(95.8054%)	5557549094	99.79	0.9275	1.66588	Benign
DC314N	38096414	3809641400	38096346	3744658316(98.6472%)	3614950082(95.2302%)	3796012228	99.64	0.9419	1.15552	NPC
DC31N	21753680	2175368000	21690374	2138558214(98.7277%)	2086962282(96.3457%)	2166118694	99.57	0.875	0.612543	Benign
DC321N	26054320	2605432000	26054312	2559461802(98.4818%)	2458583604(94.6002%)	2598919252	99.75	0.9307	0.781716	NPC
DC322N	64121068	6412106800	64121022	6316724274(98.7031%)	6123384708(95.6821%)	6399720610	99.81	0.9109	1.88399	Benign
DC335N	28205654	2820565400	28205650	2773102232(98.525%)	2666033954(94.721%)	2814616644	99.79	0.9339	0.849505	NPC
DC342N	27753362	2775336200	27753362	2717403298(98.0602%)	2585844492(93.3128%)	2771157208	99.85	0.92	0.82394	NPC
DC350N	40462770	4046277000	40462758	3965544128(98.1766%)	3779653220(93.5744%)	4039195318	99.82	0.9189	1.19953	NPC
DC390N	47748056	4774805600	47748012	4697704608(98.6427%)	4544103834(95.4174%)	4762341622	99.74	0.8516	1.3107	Benign
DC391N	44739134	4473913400	44739106	4382188744(98.769%)	4250494804(95.8007%)	4436807546	99.17	0.9187	1.31732	Benign
DC410N	57201842	5720184200	57201812	5627029486(98.5603%)	5412975460(94.8111%)	5709223210	99.81	0.9385	1.73164	NPC
DC448N	58983004	5898300400	58982962	5796736534(98.5708%)	5580900434(94.9006%)	5880785636	99.7	0.9338	1.77474	NPC
DC449N	63490884	6349088400	63490848	6257176816(98.7577%)	6066330002(95.7455%)	6335889960	99.79	0.9308	1.90595	Benign
DC450N	43033626	4303362600	43033600	4231973578(98.525%)	4067730388(94.7012%)	4295331776	99.81	0.9135	1.26809	NPC
DC47N	10285308	1028530800	10268582	1004852984(98.0096%)	971202722(94.7275%)	1025260002	99.68	0.9087	0.301093	Benign
DC482N	40737442	4073744200	40737420	4009048040(98.7045%)	3881153688(95.5557%)	4061666274	99.7	0.8997	1.181	Benign
DC483N	50903726	5090372600	50903698	5011469640(98.7391%)	4855899024(95.674%)	5075465942	99.71	0.9137	1.49874	Benign
DC484N	57228156	5722815600	57228124	5623213130(98.6287%)	5423692728(95.1292%)	5701393674	99.63	0.9266	1.70734	NPC
DC48N	33742370	3374237000	33674660	3298052052(98.0147%)	3183702070(94.6164%)	3364853446	99.72	0.924	1.00481	Benign
DC49N	27207484	2720748400	27151084	2661101626(98.2082%)	2579501852(95.1967%)	2709653290	99.59	0.927	0.811783	Benign
DC504N	58798448	5879844800	58798394	5794458180(98.8006%)	5623549842(95.8865%)	5864799968	99.74	0.9306	1.76385	Benign
DC515N	33317634	3331763400	33317590	3284097494(98.7269%)	3176924894(95.5051%)	3326444900	99.84	0.9263	0.995814	NPC
DC53N	31907072	3190707200	31771050	3118660126(98.3282%)	3024072974(95.3459%)	3171685026	99.4	0.8915	0.913814	Benign
DC54N	41503624	4150362400	41312790	4057015922(98.36%)	3937301928(95.4576%)	4124658786	99.38	0.9404	1.25357	NPC
DC552N	42798380	4279838000	42798354	4208795312(98.7155%)	4075609464(95.5917%)	4263560550	99.62	0.8978	1.23708	Benign
DC55N	28382542	2838254200	28259678	2773562342(98.2276%)	2684490824(95.073%)	2823609200	99.48	0.8896	0.811794	Benign
DC586N	51828674	5182867400	51828646	5107903570(98.7361%)	4947289208(95.6314%)	5173288736	99.82	0.9324	1.55889	Benign
DC587N	54131044	5413104400	54130998	5333304070(98.8253%)	5176316318(95.9163%)	5396699400	99.7	0.9419	1.64278	Benign
DC588N	58786650	5878665000	58786622	5791618536(98.7385%)	5611064842(95.6603%)	5865614410	99.78	0.9401	1.78211	Benign
DC615N	159444004	15944400400	159443670	15719665160(98.7999%)	15233187648(95.7424%)	15910604472	99.79	0.9322	4.79338	NPC
DC628N	55795222	5579522200	55795202	5499239944(98.769%)	5332184786(95.7686%)	5567780180	99.79	0.9281	1.67003	Benign
DC67N	12855550	1285555000	12855542	1265357440(98.7039%)	1220005720(95.1663%)	1281972956	99.72	0.9135	0.378472	Benign
DC707N	41513308	4151330800	41513288	4082534108(98.7122%)	3955675336(95.6448%)	4135795808	99.63	0.9064	1.21151	Benign
DC729N	43787002	4378700200	43599134	4297570322(98.7181%)	4148987036(95.305%)	4353377796	99.42	0.9061	1.27482	NPC
DC730N	32279850	3227985000	32279782	3186250204(98.9811%)	3102595572(96.3823%)	3219049788	99.72	0.9084	0.945042	Benign
DC753N	26052270	2605227000	26052216	2572514470(98.9529%)	2504302584(96.3291%)	2599736164	99.79	0.9253	0.777425	Benign
DC76N	47195770	4719577000	47195766	4637658990(98.3859%)	4449987808(94.4045%)	4713745158	99.88	0.9473	1.44311	NPC
DC96N	15368562	1536856200	15341784	1515403550(98.8942%)	1480718926(96.6307%)	1532347626	99.71	0.8967	0.444069	Benign
DC97N	25038566	2503856600	24992756	2471235478(98.9879%)	2417553722(96.8376%)	2496502636	99.71	0.851	0.686607	Benign
DC98N	36414590	3641459000	36343952	3595440906(99.0352%)	3521550734(96.9999%)	3630469262	99.7	0.9451	1.10889	Benign
SZSY0035N	28821660	2882166000	28821596	2836593958(98.7026%)	2743066860(95.4482%)	2873880002	99.71	0.9155	0.850302	NPC
SZSY0037N	57158576	5715857600	57158474	5625533726(98.7994%)	5454842808(95.8016%)	5693896686	99.62	0.9476	1.74374	NPC
ZA9N	29132310	2913231000	29000820	2852523870(98.7767%)	2761733036(95.6329%)	2887849682	99.13	0.8156	0.761199	NPC
ZB1N	28411952	2841195200	28411926	2800272876(98.6902%)	2712243530(95.5878%)	2837436970	99.87	0.937	0.859236	NPC
ZB2N	32263148	3226314800	32263120	3182565550(98.7573%)	3086620794(95.78%)	3222613980	99.89	0.9446	0.983791	NPC
ZB3N	27806272	2780627200	27806246	2738199012(98.6823%)	2650467276(95.5206%)	2774760866	99.79	0.9562	0.857474	NPC
A100	25873804	2587380400	25873804	2539742416(98.2506%)	2449070232(94.7429%)	2584964558	99.91	0.9182	0.767076	Healthy
A101	54571822	5457182200	54571822	5373683174(98.5263%)	5208802870(95.5032%)	5454059710	99.94	0.8915	1.5714	Healthy
A102	44519378	4451937800	44519378	4385530884(98.5841%)	4253986002(95.6271%)	4448516844	99.92	0.8728	1.25481	Healthy
A103	40581232	4058123200	40581232	3993514256(98.49%)	3864678560(95.3126%)	4054740510	99.92	0.9718	1.27346	Healthy
A10	40887826	4088782600	40887826	4030827480(98.6489%)	3916146340(95.8422%)	4086033428	99.93	0.9042	1.19402	Healthy
A104	36902452	3690245200	36902452	3615765248(98.0228%)	3492144624(94.6715%)	3688696528	99.96	0.9491	1.13144	Healthy
A105N	54878996	5487899600	54878996	5425385416(98.9119%)	5305183576(96.7204%)	5485069658	99.95	0.9404	1.66702	Healthy
A106N	28849636	2884963600	28849636	2840823326(98.535%)	2757005074(95.6277%)	2883061114	99.93	0.9192	0.856466	Healthy
A107N	31789266	3178926600	31789266	3133458742(98.6379%)	3047254840(95.9243%)	3176728302	99.93	0.9389	0.963931	Healthy
A108N	30076048	3007604800	30076048	2965515968(98.666%)	2884166920(95.9595%)	3005609784	99.93	0.9336	0.906859	Healthy
A109N	32022822	3202282200	32022822	3157771026(98.6768%)	3072834780(96.0227%)	3200114138	99.93	0.9334	0.965339	Healthy
A110N	22483874	2248387400	22483874	2214697496(98.5618%)	2150609510(95.7097%)	2247013222	99.94	0.9181	0.666718	Healthy
A111N	26649280	2664928000	26649280	2627396290(98.6602%)	2556476840(95.9971%)	2663076018	99.93	0.9364	0.805919	Healthy
A112N	23809236	2380923600	23809236	2349179996(98.7271%)	2288098124(96.1601%)	2379468350	99.94	0.9446	0.726397	Healthy
A113N	25733042	2573304200	25733042	2538656008(98.7254%)	2472705092(96.1607%)	2571430636	99.93	0.9286	0.771703	Healthy
A114N	28487304	2848730400	28487304	2804578404(98.5029%)	2722605328(95.6238%)	2847204596	99.95	0.9451	0.869647	Healthy
A115N	44821698	4482169800	44821698	4409464946(98.4305%)	4266717562(95.244%)	4479775380	99.95	0.9342	1.35252	Healthy
A116N	34707400	3470740000	34707400	3415968996(98.4817%)	3314615350(95.5597%)	3468634078	99.94	0.9298	1.0423	Healthy
A118N	41548402	4154840200	41548402	4091023800(98.5204%)	3963061640(95.4388%)	4152464890	99.94	0.9242	1.24028	Healthy
A119N	39736096	3973609600	39736096	3916722246(98.6148%)	3809348988(95.9113%)	3971740544	99.95	0.963	1.2361	Healthy
A11N	24277048	2427704800	24277048	2399948000(98.9155%)	2348287360(96.7863%)	2426260288	99.94	0.9238	0.724372	Healthy
A120N	36405094	3640509400	36405094	3580569498(98.4147%)	3469557480(95.3634%)	3638247466	99.94	0.9387	1.10374	Healthy
A121N	41308206	4130820600	41308206	4065302942(98.4683%)	3939421094(95.4192%)	4128541768	99.94	0.9356	1.24834	Healthy
A122N	28954112	2895411200	28954112	2851751924(98.5461%)	2766268696(95.5921%)	2893825120	99.95	0.9302	0.869952	Healthy
A123N	31577598	3157759800	31577598	3113313592(98.6482%)	3024627834(95.8381%)	3155975894	99.94	0.9266	0.945088	Healthy
A124N	43624200	4362420000	43624200	4297164008(98.5648%)	4170927614(95.6693%)	4359735678	99.94	0.9523	1.34178	Healthy
A125N	32447744	3244774400	32447744	3199395208(98.6514%)	3111142964(95.9302%)	3243131054	99.95	0.9543	1.00022	Healthy
A126N	15287682	1528768200	15287682	1505655314(98.5471%)	1461001556(95.6244%)	1527854188	99.94	0.9199	0.454223	Healthy
A127N	36516510	3651651000	36516510	3596787026(98.5548%)	3490607304(95.6454%)	3649530400	99.94	0.9507	1.12131	Healthy
A128N	43431844	4343184400	43431844	4278768354(98.5708%)	4152231534(95.6558%)	4340805766	99.95	0.9361	1.31322	Healthy
A129N	38621986	3862198600	38621986	3804959892(98.5674%)	3695334614(95.7275%)	3860263410	99.95	0.9423	1.17558	Healthy
A12N	22162498	2216249800	22162498	2189346936(98.8455%)	2137062642(96.485%)	2214917758	99.94	0.9001	0.64431	Healthy
A130N	46434508	4643450800	46434508	4580799668(98.6945%)	4455560316(95.9962%)	4641393194	99.96	0.9553	1.43296	Healthy
A131N	33071462	3307146200	33071462	3256092332(98.5112%)	3157022178(95.5139%)	3305301768	99.94	0.9321	0.995681	Healthy
A132N	32619336	3261933600	32619336	3216187594(98.6476%)	3125637312(95.8702%)	3260280436	99.95	0.9507	1.00172	Healthy
A133N	29810566	2981056600	29810566	2929035072(98.3119%)	2830477626(95.0039%)	2979329236	99.94	0.9396	0.904707	Healthy
A13	47715450	4771545000	47715450	4703659630(98.6383%)	4573101670(95.9004%)	4768595970	99.94	0.9205	1.4186	Healthy
A134N	31178028	3117802800	31178028	3067681636(98.4552%)	2970840316(95.3471%)	3115814568	99.94	0.9343	0.940815	Healthy
A135N	35009278	3500927800	35009278	3448448062(98.5497%)	3346333938(95.6315%)	3499196096	99.95	0.9464	1.07026	Healthy
A136N	31494528	3149452800	31494528	3103450458(98.6022%)	3012574844(95.7149%)	3147446416	99.94	0.9251	0.941008	Healthy
A137N	48245006	4824500600	48245006	4755497618(98.6084%)	4620736082(95.814%)	4822610430	99.96	0.9585	1.4939	Healthy
A138N	35760946	3576094600	35760946	3524900618(98.6249%)	3423349386(95.7835%)	3574048516	99.94	0.9274	1.07121	Healthy
A139N	19765486	1976548600	19765486	1947934622(98.6212%)	1891702792(95.7743%)	1975167982	99.93	0.9194	0.586888	Healthy
A140N	39904092	3990409200	39904090	3943338994(98.8738%)	3855717296(96.6768%)	3988254518	99.95	0.9476	1.22139	Healthy
A141N	33185506	3318550600	33185506	3279861084(98.8809%)	3207281708(96.6927%)	3316982910	99.95	0.9285	0.99534	Healthy
A142N	41393358	4139335800	41393358	4085318776(98.7589%)	3983854206(96.306%)	4136660646	99.94	0.9531	1.27419	Healthy
A143N	33815014	3381501400	33815014	3337213066(98.749%)	3254658378(96.3062%)	3379490736	99.94	0.9505	1.03813	Healthy
A144N	28913074	2891307400	28913072	2847116176(98.841%)	2758758994(95.7736%)	2880501730	99.63	0.9219	0.85822	Healthy
A14	51715036	5171503600	51715036	5101435974(98.7063%)	4966183506(96.0894%)	5168297036	99.94	0.9372	1.5654	Healthy
A15	40656028	4065602800	40656028	4007935788(98.6408%)	3895310530(95.869%)	4063161594	99.94	0.9146	1.201	Healthy
A16	47418944	4741894400	47418944	4679734918(98.7455%)	4558023218(96.1773%)	4739187540	99.94	0.9394	1.4388	Healthy
A17	43903312	4390331200	43903312	4329593768(98.6749%)	4211677030(95.9875%)	4387736488	99.94	0.9141	1.29623	Healthy
A18	52510956	5251095600	52510956	5183068616(98.758%)	5049290958(96.209%)	5248253226	99.95	0.9248	1.56859	Healthy
A19	45361254	4536125400	45361254	4442888052(97.9932%)	4286948436(94.5538%)	4533873200	99.95	0.9431	1.38189	Healthy
A1N	25297170	2529717000	25297170	2496969388(98.7743%)	2435156088(96.3291%)	2527954352	99.93	0.8607	0.703182	Healthy
A1Nh	85938214	8593821400	85928684	8420116766(98.1372%)	8032671886(93.6215%)	8579944638	99.84	0.8666	2.40298	Healthy
A20N	46857742	4685774200	46857742	4607949004(98.3907%)	4473810836(95.5266%)	4683316422	99.95	0.9436	1.4282	Healthy
A21	41910440	4191044000	41910440	4106500290(98.0273%)	3963985160(94.6253%)	4189138530	99.95	0.9477	1.28305	Healthy
A22	43015620	4301562000	43015620	4213920054(98.0048%)	4067298796(94.5948%)	4299707976	99.96	0.957	1.32983	Healthy
A23N	56827542	5682754200	56827542	5585727066(98.3681%)	5405579582(95.1956%)	5678390646	99.92	0.9077	1.66577	Healthy
A24N	117008094	11700809400	117002530	11406758394(97.6848%)	10811238938(92.5849%)	11677109796	99.8	0.9003	3.39757	Healthy
A24Nh	80805626	8080562600	80259462	7813836808(97.5583%)	7236919730(90.3553%)	8009404994	99.12	0.9026	2.33637	Healthy
A25N	34513748	3451374800	34513748	3408952076(98.8394%)	3295795560(95.5585%)	3448981070	99.93	0.918	1.02325	Healthy
A26	38992370	3899237000	38992368	3817859418(97.9669%)	3681799764(94.4756%)	3897091936	99.94	0.9247	1.16463	Healthy
A27	37915886	3791588600	37915886	3708306574(97.8579%)	3570829910(94.23%)	3789482724	99.94	0.924	1.13161	Healthy
A28	35284596	3528459600	35284596	3450332284(97.8436%)	3320517782(94.1624%)	3526373850	99.94	0.933	1.0633	Healthy
A29N	115936924	11593692400	115926728	11362749150(98.1793%)	10886100336(94.0608%)	11573472680	99.83	0.8882	3.32216	Healthy
A29Nh	80809744	8080974400	80378364	7847059148(97.7953%)	7314849370(91.1625%)	8023963368	99.29	0.8654	2.24415	Healthy
A30N	32871996	3287199600	32871996	3236779300(98.529%)	3142134290(95.648%)	3285102300	99.94	0.924	0.980996	Healthy
A31	38678310	3867831000	38678310	3782637710(97.8479%)	3642089468(94.2122%)	3865836034	99.95	0.9378	1.17166	Healthy
A32	39163418	3916341800	39163418	3830969810(97.873%)	3690048040(94.2728%)	3914223742	99.95	0.93	1.17645	Healthy
A33	29355678	2935567800	29355678	2874028398(97.9672%)	2772276056(94.4987%)	2933665124	99.94	0.9215	0.87368	Healthy
A34	37888886	3788888600	37888886	3712891932(98.0419%)	3585891020(94.6884%)	3787045614	99.95	0.9421	1.15304	Healthy
A36	32709572	3270957200	32709572	3202572280(97.9617%)	3089166932(94.4929%)	3269206976	99.95	0.9384	0.991464	Healthy
A37	29036344	2903634400	29036344	2844705202(98.024%)	2747008178(94.6576%)	2902048644	99.95	0.9357	0.877582	Healthy
A38	32276134	3227613400	32276134	3153322742(97.7615%)	3032261166(94.0083%)	3225526088	99.94	0.9298	0.969252	Healthy
A39	34064486	3406448600	34064486	3326960088(97.7308%)	3195470064(93.8682%)	3404208874	99.93	0.9205	1.01271	Healthy
A40	29599264	2959926400	29599264	2891635740(97.7566%)	2779576642(93.9682%)	2957996788	99.93	0.9195	0.879014	Healthy
A41	39939664	3993966400	39939664	3906000628(97.8453%)	3761312246(94.2208%)	3992017378	99.95	0.9442	1.21816	Healthy
A42N	27622936	2762293600	27622936	2727868034(98.8313%)	2661575848(96.4295%)	2760126706	99.92	0.9078	0.809777	Healthy
A43N	49816696	4981669600	49816696	4924558038(98.9025%)	4814402892(96.6902%)	4979205422	99.95	0.9513	1.53082	Healthy
A44N	52005210	5200521000	52005210	5145961892(99.0103%)	5041397590(96.9984%)	5197400180	99.94	0.9358	1.57187	Healthy
A46N	45927188	4592718800	45927188	4538594240(98.9246%)	4435414082(96.6757%)	4587931908	99.9	0.8681	1.28716	Healthy
A47N	40980342	4098034200	40980342	4055375010(99.0267%)	3973058304(97.0166%)	4095233800	99.93	0.9115	1.20637	Healthy
A48N	47034742	4703474200	47034742	4651092148(98.9307%)	4550560828(96.7923%)	4701365156	99.96	0.9503	1.44388	Healthy
A49N	35147294	3514729400	35147294	3472417114(98.8536%)	3389831426(96.5025%)	3512686132	99.94	0.946	1.07393	Healthy
A4N	35703964	3570396400	35703964	3504741990(98.2406%)	3384667922(94.8748%)	3567509616	99.92	0.8989	1.03639	Healthy
A50N	36494564	3649456400	36494564	3605457462(98.8802%)	3520313622(96.5451%)	3646288706	99.91	0.8566	1.00943	Healthy
A51	22221374	2222137400	22221374	2173768368(97.8794%)	2094072860(94.291%)	2220863038	99.94	0.9204	0.66061	Healthy
A52	31714240	3171424000	31714240	3103656658(97.9098%)	2991149918(94.3606%)	3169915482	99.95	0.9321	0.954897	Healthy
A53	27651606	2765160600	27651606	2704509854(97.8572%)	2604863772(94.2517%)	2763731980	99.95	0.9258	0.826912	Healthy
A54	27770686	2777068600	27770686	2716396298(97.8707%)	2616751456(94.2805%)	2775494488	99.94	0.9144	0.820206	Healthy
A55Nh	81499780	8149978000	81488100	7984616320(98.0687%)	7615937488(93.5405%)	8141860694	99.9	0.8649	2.27581	Healthy
A56	39442142	3944214200	39442142	3857285726(97.8468%)	3714355240(94.2211%)	3942167892	99.95	0.9278	1.18205	Healthy
A5	64560628	6391502172	64560542	5339962640(96.2718%)	5142709542(92.7157%)	5546754290	86.78	0.1376	0.246663	Healthy
A57	40896534	4089653400	40896534	4000420546(97.8635%)	3852205838(94.2377%)	4087754092	99.95	0.943	1.24578	Healthy
A58Nh	106545582	10654558200	106529458	10420543080(97.9123%)	9893490110(92.96%)	10642735398	99.89	0.8643	2.97279	Healthy
A59Nh	68939954	6893995400	68926942	6773999290(98.3547%)	6501848984(94.4032%)	6887317078	99.9	0.8732	1.94361	Healthy
A60	35085504	3508550400	35085504	3426951974(97.742%)	3293319500(93.9306%)	3506119056	99.93	0.9049	1.02535	Healthy
A61	34442334	3444233400	34442334	3368253930(97.848%)	3243320544(94.2187%)	3442332574	99.94	0.9198	1.02328	Healthy
A62N	45261440	4526144000	45261440	4475528496(98.9543%)	4376284210(96.76%)	4522823484	99.93	0.9117	1.33263	Healthy
A63N	95480258	9548025800	95465502	9344432348(97.9736%)	8887374628(93.1815%)	9537707142	99.89	0.8564	2.63978	Healthy
A64N	46378908	4637890800	46378908	4585153480(98.9276%)	4481914856(96.7001%)	4634859258	99.93	0.9185	1.37582	Healthy
A65N	39080760	3908076000	39080760	3862135946(98.8999%)	3772234682(96.5978%)	3905094170	99.92	0.9063	1.1438	Healthy
A66N	40999406	4099940600	40999406	4055495014(98.9771%)	3967944766(96.8404%)	4097407576	99.94	0.9245	1.22423	Healthy
A67N	46908596	4690859600	46908596	4634856688(98.8771%)	4527324258(96.5831%)	4687492526	99.93	0.9149	1.38599	Healthy
A68N	104663534	10466353400	104642196	10229346194(97.8466%)	9698888214(92.7726%)	10454470680	99.89	0.8626	2.91446	Healthy
A69N	41057276	4105727600	41057276	4055178144(98.8367%)	3958255222(96.4744%)	4102909140	99.93	0.9118	1.20903	Healthy
A6N	32788128	3278812800	32788128	3239152448(98.8735%)	3163716410(96.5709%)	3276056314	99.92	0.8801	0.931815	Healthy
A70N	87253102	8725310200	87239830	8567728364(98.2965%)	8205427910(94.1399%)	8716210466	99.9	0.8625	2.42959	Healthy
A71Nh	85928792	8592879200	85920604	8424017824(98.1371%)	8036394740(93.6214%)	8583930294	99.9	0.8668	2.40465	Healthy
A72N	42256828	4225682800	42256828	4173343330(98.8309%)	4072433836(96.4412%)	4222710990	99.93	0.9095	1.2412	Healthy
A73	19196626	1919662600	19196626	1876487652(97.8099%)	1805250080(94.0967%)	1918505654	99.94	0.916	0.567943	Healthy
A74N	89313920	8931392000	89301762	8752212514(98.091%)	8342921536(93.5039%)	8922540878	99.9	0.851	2.45394	Healthy
A75Nh	62045348	6204534800	62033928	6094177634(98.3198%)	5847034698(94.3326%)	6198320026	99.9	0.8712	1.74517	Healthy
A77N	18258608	1825860800	18258608	1789843032(98.1084%)	1721611760(94.3684%)	1824352694	99.92	0.8856	0.522147	Healthy
A78N	81166698	8116669800	81157790	7932830038(97.8603%)	7524830032(92.8272%)	8106278608	99.87	0.9922	2.59936	Healthy
A79N	20088038	2008803800	20088038	1968736758(98.0754%)	1896292152(94.4665%)	2007370572	99.93	0.9097	0.590163	Healthy
A7N	19710226	1971022600	19710226	1942833640(98.6165%)	1888136250(95.8401%)	1970090226	99.95	0.8633	0.54966	Healthy
A80N	4747594	474759400	4747594	465823550(98.1869%)	449057604(94.6529%)	474425392	99.93	0.8885	0.13623	Healthy
A81N	2168544	216854400	2168544	212908576(98.2516%)	205629624(94.8926%)	216697264	99.93	0.9013	0.0631203	Healthy
A82N	8245822	824582200	8245822	809877586(98.2887%)	781678974(94.8664%)	823978732	99.93	0.903	0.240464	Healthy
A83N	31189558	3118955800	31189558	3053925090(98.0089%)	2935672204(94.2138%)	3115967522	99.9	0.8754	0.881548	Healthy
A84	21158262	2115826200	21158262	2068729994(97.8363%)	1990975518(94.159%)	2114481652	99.94	0.9185	0.627667	Healthy
A85N	10691012	1069101200	10691012	1049712366(98.2539%)	1012931874(94.8112%)	1068367528	99.93	0.8974	0.309851	Healthy
A86N	2079302	207930200	2079302	203863694(98.1287%)	196408174(94.54%)	207751408	99.91	0.8743	0.0587017	Healthy
A87N	55043546	5504354600	55043546	5391467772(98.0288%)	5181440866(94.2101%)	5499879708	99.92	0.8718	1.54959	Healthy
A88	29976772	2997677200	29976772	2949266680(98.4642%)	2854795622(95.3102%)	2995267514	99.92	0.8776	0.84953	Healthy
A89N	5184872	518487200	5184872	508736360(98.2028%)	490528388(94.688%)	518046844	99.92	0.8704	0.145725	Healthy
A8N	18940678	1894067800	18940678	1869415670(98.754%)	1823209472(96.3131%)	1893002334	99.94	0.8925	0.546017	Healthy
A8Nh	106553140	10655314000	106535762	10414680936(97.9124%)	9887919784(92.9601%)	10636734572	99.83	0.8644	2.97146	Healthy
A90	33888396	3388839600	33888396	3339031536(98.5932%)	3241725892(95.72%)	3386675816	99.94	0.8818	0.96514	Healthy
A91	19905228	1990522800	19905228	1944118108(97.7302%)	1867829324(93.8952%)	1989270538	99.94	0.899	0.577963	Healthy
A92	26951882	2695188200	26951882	2635276524(97.8293%)	2536367510(94.1575%)	2693749206	99.95	0.9233	0.803797	Healthy
A93	37313542	3731354200	37313542	3652491278(97.9361%)	3521381980(94.4206%)	3729463576	99.95	0.9268	1.11707	Healthy
A94	36142038	3614203800	36142038	3537893518(97.9378%)	3409913366(94.395%)	3612388026	99.95	0.937	1.09391	Healthy
A95	40417268	4041726800	40417268	3957535560(97.961%)	3817480554(94.4942%)	4039910252	99.96	0.9409	1.22846	Healthy
A96	26480368	2648036800	26480368	2588645250(97.825%)	2489928496(94.0945%)	2646200092	99.93	0.9101	0.77832	Healthy
A97N	18436700	1843670000	18436700	1807130564(98.1041%)	1739112986(94.4117%)	1842053256	99.91	0.8773	0.522272	Healthy
A99	29498886	2949888600	29498886	2896334430(98.269%)	2794519486(94.8145%)	2947353226	99.91	0.8652	0.824129	Healthy
A9N	26455618	2645561800	26455618	2612519996(98.8065%)	2549873018(96.4371%)	2644077874	99.94	0.8995	0.768638	Healthy
AJ10N	58809638	5880963800	58796898	5818905994(99.0736%)	5698540882(97.0242%)	5873318746	99.87	0.9177	1.74193	Healthy
AJ2N	32855524	3285552400	32855524	3238600244(98.6228%)	3147623650(95.8523%)	3283826162	99.95	0.9316	0.988681	Healthy
AJ4N	29704684	2970468400	29704684	2936998860(98.9358%)	2872198802(96.7529%)	2968591570	99.94	0.9344	0.896458	Healthy
AJ5N	55746678	5574667800	55746678	5509615634(98.8991%)	5385134746(96.6646%)	5570948322	99.93	0.9301	1.67458	Healthy
AJ6N	33193714	3319371400	33134828	3250584104(98.2976%)	3153832016(95.3718%)	3306880042	99.62	0.9218	0.985148	Healthy
AJ7N	31647724	3164772400	31592580	3099594950(98.254%)	3004745994(95.2474%)	3154675362	99.68	0.9144	0.932261	Healthy
AJ8N	53522798	5352279800	53512694	5280908502(98.7958%)	5138247022(96.1269%)	5345276440	99.87	0.9001	1.55492	Healthy
AJ9N	48267502	4826750200	48256078	4766122874(98.8885%)	4645480178(96.3854%)	4819694662	99.85	0.8908	1.38754	Healthy
D100N	26159616	2615961600	26159616	2563573282(98.0584%)	2472168292(94.5621%)	2614334342	99.94	0.9363	0.791084	Healthy
D101N	73064904	7306490400	73064904	7153308460(97.9577%)	6880695616(94.2245%)	7302445936	99.94	0.9315	2.19835	Healthy
D102N	19483156	1948315600	19483156	1911964824(98.2004%)	1845216406(94.7722%)	1947002174	99.93	0.923	0.580784	Healthy
D103N	18167402	1816740200	18167402	1774826858(97.7662%)	1702903626(93.8044%)	1815377972	99.93	0.9041	0.530432	Healthy
D104N	65669814	6566981400	65669814	6437391454(98.0927%)	6211949632(94.6574%)	6562558836	99.93	0.9304	1.97328	Healthy
D105N	44526394	4452639400	44526394	4355400422(97.8909%)	4182883364(94.0134%)	4449240606	99.92	0.9068	1.3039	Healthy
D106N	28046254	2804625400	28046254	2750162834(98.1291%)	2650078682(94.5579%)	2802597922	99.93	0.9056	0.820245	Healthy
D107N	37784254	3778425400	37784254	3695833666(97.8685%)	3554509542(94.1261%)	3776327270	99.94	0.94	1.14721	Healthy
D108N	38255154	3825515400	38255154	3751509954(98.1233%)	3621548448(94.724%)	3823262276	99.94	0.932	1.15159	Healthy
D109N	28872264	2887226400	28872264	2827006126(97.9754%)	2719734838(94.2577%)	2885423612	99.94	0.9161	0.854277	Healthy
D10N	30086312	3008631200	30035256	2945954640(98.2434%)	2854808948(95.2038%)	2998628990	99.67	0.9006	0.872773	Healthy
D110N	20337242	2033724200	20337240	1995933082(98.211%)	1925967366(94.7683%)	2032290400	99.93	0.9148	0.600839	Healthy
D111N	39045044	3904504400	38901316	3786600220(97.5699%)	3630423276(93.5456%)	3880911700	99.4	0.9375	1.17585	Healthy
D112N	35087200	3508720000	34958440	3403356730(97.5789%)	3264390958(93.5946%)	3487799974	99.4	0.9383	1.05764	Healthy
D113N	26477992	2647799200	26380544	2571463662(97.6467%)	2468171492(93.7243%)	2633436786	99.46	0.9072	0.772098	Healthy
D114N	36654886	3665488600	36514724	3561771442(97.6912%)	3423026348(93.8858%)	3645948406	99.47	0.9494	1.11868	Healthy
D115N	33005988	3300598800	32883166	3206316538(97.7296%)	3083031024(93.9719%)	3280802404	99.4	0.9381	0.994662	Healthy
D116N	21285954	2128595400	21207628	2063376084(97.5158%)	1976896946(93.4287%)	2115941260	99.41	0.9223	0.630699	Healthy
D117N	21139294	2113929400	21064628	2049295850(97.5226%)	1963108304(93.4211%)	2101354768	99.41	0.9138	0.620579	Healthy
D118N	32854882	3285488200	32731522	3187146002(97.7245%)	3064222656(93.9554%)	3261357394	99.27	0.941	0.991824	Healthy
D119N	19367822	1936782200	19299196	1874779084(97.4808%)	1794668644(93.3154%)	1923229720	99.3	0.9449	0.587305	Healthy
D11N	20198448	2019844800	20163016	1976519458(98.166%)	1912746596(94.9986%)	2013446924	99.68	0.86	0.559609	Healthy
D120N	29769264	2976926400	29660914	2887351030(97.6244%)	2771645684(93.7123%)	2957611096	99.35	0.935	0.893715	Healthy
D121N	29114976	2911497600	29002604	2831698386(97.8591%)	2729442616(94.3253%)	2893648766	99.39	0.9276	0.867467	Healthy
D122N	34209722	3420972200	34085692	3325474434(97.7387%)	3198065230(93.9941%)	3402411818	99.46	0.953	1.04792	Healthy
D123N	40241116	4024111600	40091866	3904646272(97.6149%)	3745512870(93.6367%)	4000049498	99.4	0.9354	1.20923	Healthy
D124N	42957312	4295731200	42798656	4173127210(97.6941%)	4010739456(93.8926%)	4271625088	99.44	0.9353	1.29119	Healthy
D125N	40647116	4064711600	40497142	3946839390(97.6932%)	3793382742(93.8948%)	4040035406	99.39	0.9387	1.22563	Healthy
D126N	37690562	3769056200	37551206	3658436830(97.659%)	3513683106(93.7949%)	3746135182	99.39	0.9331	1.12969	Healthy
D127N	9008826	900882600	8975832	873299246(97.5841%)	837789584(93.6162%)	894919488	99.34	0.9148	0.26458	Healthy
D128N	31757836	3175783600	31633382	3083212576(97.6984%)	2964680744(93.9424%)	3155848056	99.37	0.9437	0.962491	Healthy
D129N	18512840	1851284000	18442996	1796959034(97.5872%)	1723782760(93.6133%)	1841387128	99.47	0.9221	0.548744	Healthy
D12N	38798098	3879809800	38798098	3823936808(98.6368%)	3718262014(95.9109%)	3876786078	99.92	0.9076	1.13714	Healthy
D130N	13887632	1388763200	13835620	1346626766(97.6659%)	1293468526(93.8105%)	1378809522	99.28	0.9225	0.411071	Healthy
D131N	23264948	2326494800	23176708	2260273598(97.7323%)	2173921368(93.9985%)	2312719630	99.41	0.93	0.695108	Healthy
D132N	21472136	2147213600	21391530	2086949994(97.6816%)	2004750970(93.8342%)	2136482492	99.5	0.9294	0.641724	Healthy
D133N	22455456	2245545600	22373138	2178607722(97.6042%)	2089479642(93.6112%)	2232083888	99.4	0.9068	0.654137	Healthy
D134N	27535084	2753508400	27435772	2674982762(97.6783%)	2569407526(93.8232%)	2738563026	99.46	0.9252	0.818851	Healthy
D135N	15343320	1534332000	15295908	1493444928(97.8956%)	1438406436(94.2878%)	1525548168	99.43	0.9223	0.454721	Healthy
D136N	28573738	2857373800	28484842	2782611024(97.9457%)	2682863708(94.4346%)	2840974518	99.43	0.9319	0.855624	Healthy
D137N	32879266	3287926600	32773482	3208225676(98.0659%)	3099228762(94.7342%)	3271498128	99.5	0.9306	0.983912	Healthy
D138N	22545970	2254597000	22473732	2198170616(98.003%)	2121366960(94.5788%)	2242962784	99.48	0.92	0.666893	Healthy
D139N	33656298	3365629800	33547758	3283046758(98.0445%)	3170647162(94.6878%)	3348526024	99.49	0.9252	1.00123	Healthy
D13N	36068132	3606813200	36068132	3554594226(98.6276%)	3456800358(95.9141%)	3604057958	99.92	0.8995	1.04771	Healthy
D140N	29751210	2975121000	29656478	2899174026(97.9482%)	2795370734(94.4412%)	2959905386	99.49	0.9278	0.887521	Healthy
D141N	25243862	2524386200	25165516	2458330542(97.968%)	2371361352(94.5022%)	2509318952	99.4	0.932	0.75582	Healthy
D142N	21781858	2178185800	21712052	2121924462(98.0411%)	2049146874(94.6785%)	2164322022	99.36	0.9245	0.646659	Healthy
D143N	17389508	1738950800	17335912	1688433298(97.7593%)	1622348254(93.933%)	1727132608	99.32	0.9348	0.521784	Healthy
D144N	28902706	2890270600	28810500	2814604188(98.046%)	2718997998(94.7155%)	2870698882	99.32	0.94	0.872091	Healthy
D145N	24752492	2475249200	24672688	2417460500(98.1603%)	2339904600(95.0111%)	2462769144	99.5	0.9225	0.734237	Healthy
D146N	21831802	2183180200	21763268	2127386328(98.0328%)	2053905628(94.6467%)	2170076834	99.4	0.9288	0.651394	Healthy
D147N	38241294	3824129400	38120866	3725240654(97.9943%)	3593368874(94.5253%)	3801488872	99.41	0.9408	1.15584	Healthy
D148N	35498586	3549858600	35383222	3458121012(98.063%)	3341521832(94.7566%)	3526427022	99.34	0.9323	1.06252	Healthy
D149N	38554266	3855426600	38433766	3759270738(98.0261%)	3629689476(94.6472%)	3834967360	99.47	0.9319	1.15499	Healthy
D150N	41871942	4187194200	41737596	4079610700(98.0139%)	3938301018(94.6189%)	4162275816	99.4	0.9299	1.25087	Healthy
D151N	27154160	2715416000	27069140	2645231108(97.9226%)	2549415132(94.3757%)	2701348390	99.48	0.9244	0.807025	Healthy
D152N	41044534	4104453400	40909972	4000774522(98.0257%)	3863841246(94.6706%)	4081350972	99.44	0.9339	1.23183	Healthy
D153N	32970482	3297048200	32866654	3212212334(97.9976%)	3099581824(94.5615%)	3277847800	99.42	0.9327	0.988046	Healthy
D154N	48463416	4846341600	48307492	4730559594(98.1209%)	4575680102(94.9084%)	4821154322	99.48	0.9503	1.48067	Healthy
D155N	28519110	2851911000	28430144	2782339106(97.9921%)	2684388776(94.5423%)	2839351790	99.56	0.9032	0.8288	Healthy
D156N	47056874	4705687400	46912964	4592221956(98.0433%)	4434299146(94.6717%)	4683870906	99.54	0.939	1.4214	Healthy
D157N	39322188	3932218800	39194948	3836159408(98.0225%)	3703055224(94.6214%)	3913550286	99.53	0.9376	1.18586	Healthy
D158N	19403864	1940386400	19344012	1892151324(98.0198%)	1826054036(94.5958%)	1930376280	99.48	0.9097	0.567527	Healthy
D159N	39898198	3989819800	39772150	3886479274(97.9966%)	3749758386(94.5492%)	3965934466	99.4	0.9336	1.19661	Healthy
D15N	39144394	3914439400	39144394	3860647330(98.7005%)	3758835652(96.0976%)	3911476798	99.92	0.9099	1.15022	Healthy
D160N	44969404	4496940400	44838280	4380306708(97.8771%)	4216763276(94.2228%)	4475312986	99.52	0.9134	1.32109	Healthy
D161N	24734526	2473452600	24661374	2409711732(97.8728%)	2319509726(94.2091%)	2462086094	99.54	0.905	0.720109	Healthy
D162N	31310196	3131019600	31217504	3049283364(97.859%)	2934751784(94.1834%)	3115997868	99.52	0.9208	0.927276	Healthy
D163N	23892962	2389296200	23821548	2323880464(97.7669%)	2232651872(93.9289%)	2376959904	99.48	0.9147	0.702663	Healthy
D164N	22613136	2261313600	22545968	2201452018(97.797%)	2115386920(93.9737%)	2251042312	99.55	0.8817	0.641432	Healthy
D165N	22356038	2235603800	22292084	2171850668(97.6294%)	2081149318(93.5521%)	2224587514	99.51	0.9439	0.678613	Healthy
D166N	32753600	3275360000	32655208	3190608804(97.8929%)	3073137984(94.2887%)	3259285378	99.51	0.9308	0.980449	Healthy
D167N	33272922	3327292200	33168914	3250466488(98.2099%)	3149324262(95.1539%)	3309715010	99.47	0.9303	0.995085	Healthy
D168N	23448744	2344874400	23376780	2283578890(97.895%)	2198828086(94.2619%)	2332680794	99.48	0.9289	0.700278	Healthy
D169N	36443646	3644364600	36336576	3549980534(97.8717%)	3416381108(94.1885%)	3627176134	99.53	0.9278	1.0876	Healthy
D16N	37000142	3700014200	37000142	3647426618(98.6581%)	3548534360(95.9832%)	3697037556	99.92	0.9054	1.08178	Healthy
D170N	23439300	2343930000	23367838	2283665056(98.0066%)	2204861864(94.6246%)	2330113694	99.41	0.9288	0.699432	Healthy
D171N	35875330	3587533000	35768660	3496606886(97.9166%)	3369604594(94.3601%)	3571006298	99.54	0.9291	1.07226	Healthy
D172N	37863808	3786380800	37744722	3686812608(97.9062%)	3552017110(94.3266%)	3765658080	99.45	0.9386	1.14227	Healthy
D173N	25523972	2552397200	25443850	2485350652(97.9046%)	2394972648(94.3444%)	2538542384	99.46	0.9353	0.767329	Healthy
D174N	34461422	3446142200	34349912	3359462260(97.9794%)	3241813138(94.5482%)	3428741948	99.5	0.929	1.02943	Healthy
D175N	28119682	2811968200	28037572	2740634690(97.9372%)	2641922658(94.4097%)	2798360008	99.52	0.9334	0.844146	Healthy
D176N	31183482	3118348200	31087562	3039895086(97.9348%)	2929703950(94.3848%)	3103998760	99.54	0.9199	0.922802	Healthy
D177N	35378730	3537873000	35272822	3449591526(97.981%)	3327848614(94.5231%)	3520673094	99.51	0.9247	1.05214	Healthy
D178N	28053166	2805316600	27969574	2734900990(97.9442%)	2635966240(94.4011%)	2792304204	99.54	0.9198	0.830047	Healthy
D179N	37135744	3713574400	37016576	3620134144(98.007%)	3494098860(94.5949%)	3693748910	99.47	0.9472	1.13072	Healthy
D17N	31605626	3160562600	31605626	3114121934(98.6074%)	3026311018(95.8269%)	3158100594	99.92	0.8974	0.915922	Healthy
D180N	22833530	2283353000	22763108	2225945238(98.0886%)	2151540436(94.8099%)	2269320324	99.39	0.9485	0.695632	Healthy
D181N	24993172	2499317200	24969378	2451533102(98.5121%)	2379813768(95.6301%)	2488561094	99.57	0.9278	0.746189	Healthy
D182N	29579764	2957976400	29550438	2902816894(98.4855%)	2817277846(95.5834%)	2947454702	99.64	0.9289	0.884835	Healthy
D183N	35582386	3558238600	35549496	3496357716(98.555%)	3395877992(95.7227%)	3547620516	99.7	0.9147	1.04873	Healthy
D184N	32926034	3292603400	32894446	3232850172(98.5203%)	3139134208(95.6643%)	3281406536	99.66	0.9252	0.981165	Healthy
D185N	29352128	2935212800	29323556	2880815114(98.5732%)	2800036180(95.8092%)	2922513272	99.57	0.9255	0.874137	Healthy
D186N	20156372	2015637200	20137290	1975053520(98.4732%)	1916348390(95.5462%)	2005676738	99.51	0.9162	0.593879	Healthy
D187N	24280374	2428037400	24257956	2382176260(98.441%)	2309117936(95.422%)	2419902042	99.66	0.917	0.717156	Healthy
D188N	25127066	2512706600	25103626	2467465840(98.5614%)	2397533402(95.7679%)	2503482064	99.63	0.932	0.754062	Healthy
D189N	18456148	1845614800	18439076	1810245986(98.3354%)	1750988162(95.1164%)	1840890204	99.74	0.9242	0.549845	Healthy
D18N	29642084	2964208400	29642084	2919343526(98.5636%)	2834783342(95.7086%)	2961888954	99.92	0.8911	0.852985	Healthy
D190N	65895150	6589515000	65893788	6494425094(98.7607%)	6302885334(95.8479%)	6575921336	99.79	0.8999	1.91248	Healthy
D191N	65151604	6515160400	65149692	6411861596(98.6428%)	6202631512(95.4239%)	6500083318	99.77	0.8579	1.8022	Healthy
D192N	79516038	7951603800	79514468	7836941518(98.7091%)	7592734716(95.6332%)	7939431780	99.85	0.8599	2.2064	Healthy
D193N	73413484	7341348400	73412006	7235717266(98.7743%)	7024973534(95.8974%)	7325506576	99.78	0.8567	2.02821	Healthy
D194N	62244374	6224437400	62243184	6132763824(98.6996%)	5940690598(95.6084%)	6213562564	99.83	0.8609	1.72878	Healthy
D195N	60780560	6078056000	60778658	5976825896(98.4911%)	5760471126(94.9258%)	6068392174	99.84	0.858	1.6827	Healthy
D196N	67323688	6732368800	67322014	6635896854(98.7206%)	6433387656(95.7079%)	6721895664	99.84	0.8639	1.87673	Healthy
D197N	34046736	3404673600	34046008	3350034598(98.5752%)	3234282882(95.1692%)	3398455472	99.82	0.868	0.95334	Healthy
D198N	59769780	5976978000	59765932	5910575516(99.1102%)	5777422176(96.8774%)	5963640146	99.78	0.9093	1.75253	Healthy
D199N	44179314	4417931400	44174558	4359922662(98.9416%)	4241580434(96.256%)	4406560960	99.74	0.8616	1.22702	Healthy
D19N	31922410	3192241000	31922410	3148985228(98.715%)	3067062848(96.1469%)	3189977312	99.93	0.9134	0.941662	Healthy
D200N	62516298	6251629800	62512610	6181104086(99.1522%)	6047612792(97.0109%)	6233954028	99.72	0.8892	1.79147	Healthy
D201N	53138316	5313831600	53133370	5248268578(98.9915%)	5113316978(96.4461%)	5301735576	99.77	0.8915	1.52752	Healthy
D202N	81397778	8139777800	81391898	8046475222(99.0376%)	7848750932(96.604%)	8124665286	99.81	0.8953	2.35083	Healthy
D203N	70179740	7017974000	70175252	6926597018(98.9844%)	6746289492(96.4077%)	6997665496	99.71	0.8743	1.97724	Healthy
D204N	63426820	6342682000	63422708	6266227348(98.9961%)	6105701286(96.46%)	6329772280	99.8	0.8839	1.80816	Healthy
D205N	62223584	6222358400	62219580	6146825354(98.9821%)	5986209046(96.3957%)	6210035574	99.8	0.8638	1.73362	Healthy
D206N	48888450	4888845000	48885270	4828973428(99.0681%)	4713907366(96.7075%)	4874398798	99.7	0.8854	1.39478	Healthy
D207N	76389314	7638931400	76383640	7559372830(99.1639%)	7398927928(97.0592%)	7623110322	99.79	0.9079	2.23675	Healthy
D208N	69371556	6937155600	69367156	6848841618(98.9949%)	6673701276(96.4634%)	6918376856	99.73	0.8802	1.96803	Healthy
D209N	60515590	6051559000	60511914	5978544790(98.9775%)	5821610636(96.3794%)	6040308942	99.81	0.8562	1.6714	Healthy
D210N	53416388	5341638800	53412938	5279784726(99.0779%)	5156347934(96.7615%)	5328923558	99.76	0.895	1.54138	Healthy
D211N	72212120	7221212000	72207592	7141455724(99.0832%)	6974356528(96.7648%)	7207533206	99.81	0.9006	2.0978	Healthy
D212N	66570488	6657048800	66565536	6581322042(99.097%)	6428616340(96.7977%)	6641292184	99.76	0.8983	1.92806	Healthy
D213N	68678524	6867852400	68673114	6783938846(99.0132%)	6613935170(96.5319%)	6851551006	99.76	0.8958	1.98356	Healthy
D214N	85995816	8599581600	85989124	8452249184(98.5069%)	8116083070(94.5891%)	8580359878	99.78	0.9213	2.55478	Healthy
D215N	80792804	8079280400	80789054	7951580134(98.617%)	7656800918(94.9611%)	8063090714	99.8	0.9227	2.40441	Healthy
D216N	71656352	7165635200	71652806	7036818406(98.5523%)	6767803132(94.7846%)	7140190414	99.64	0.9004	2.07774	Healthy
D217N	49880176	4988017600	49877958	4896532954(98.5%)	4700894276(94.5645%)	4971100644	99.66	0.8733	1.40302	Healthy
D218N	90634114	9063411400	90630220	8921387010(98.5924%)	8583946464(94.8633%)	9048757606	99.84	0.9194	2.68868	Healthy
D219N	92463414	9246341400	92458832	9098203790(98.69%)	8779968310(95.2381%)	9218969070	99.7	0.9222	2.7476	Healthy
D21N	19742884	1974288400	19742884	1942755750(98.4786%)	1883595288(95.4797%)	1972770318	99.92	0.902	0.575082	Healthy
D220N	67270348	6727034800	67267300	6615398826(98.525%)	6356279740(94.6658%)	6714438458	99.81	0.9104	1.97555	Healthy
D221N	44230156	4423015600	44227596	4338992472(98.5255%)	4169344482(94.6733%)	4403929356	99.57	0.9116	1.29745	Healthy
D222N	46658550	4665855000	46657050	4596732358(98.7089%)	4451738868(95.5953%)	4656857454	99.81	0.8913	1.34142	Healthy
D223N	51292316	5129231600	51290564	5052892170(98.6491%)	4886276370(95.3962%)	5122086088	99.86	0.8752	1.44877	Healthy
D224N	24669818	2466981800	24669138	2422596396(98.3527%)	2324597244(94.3741%)	2463173440	99.85	0.9753	0.776389	Healthy
D225N	62824872	6282487200	62822976	6184169084(98.6106%)	5976819774(95.3043%)	6271302546	99.82	0.895	1.81396	Healthy
D226N	43893250	4389325000	43891848	4327897358(98.7274%)	4193633740(95.6646%)	4383686102	99.87	0.8899	1.26074	Healthy
D227N	65965624	6596562400	65963152	6497693366(98.6222%)	6280802066(95.3302%)	6588471742	99.88	0.8828	1.87972	Healthy
D228N	24507146	2450714600	24506458	2408282344(98.4224%)	2315891068(94.6466%)	2446883680	99.84	0.8756	0.692413	Healthy
D229N	37947022	3794702200	37945982	3734904444(98.5697%)	3604909750(95.1389%)	3789101256	99.85	0.8773	1.07431	Healthy
D230N	44483610	4448361000	44480542	4386364392(98.7598%)	4274213576(96.2347%)	4441448862	99.84	0.916	1.31482	Healthy
D231N	55379688	5537968800	55370576	5455496172(98.7041%)	5307419956(96.025%)	5527122056	99.8	0.9053	1.6171	Healthy
D232N	46014626	4601462600	46009816	4541038058(98.8375%)	4432181904(96.4682%)	4594446542	99.85	0.9115	1.35343	Healthy
D233N	48427330	4842733000	48421210	4767136490(98.6383%)	4632056854(95.8433%)	4832949144	99.8	0.9283	1.44993	Healthy
D234N	67114686	6711468600	67106848	6608980206(98.708%)	6430800076(96.0468%)	6695485078	99.76	0.9136	1.9769	Healthy
D235N	76584568	7658456800	76577220	7549343954(98.7801%)	7357745198(96.2731%)	7642575394	99.79	0.9152	2.26049	Healthy
D236N	62725950	6272595000	62720550	6176681096(98.6501%)	6002975640(95.8758%)	6261199078	99.82	0.8914	1.80375	Healthy
D237N	57262594	5726259400	57256236	5635084064(98.7145%)	5483054482(96.0513%)	5708465810	99.69	0.9086	1.67625	Healthy
D238N	40819874	4081987400	40816512	4034343920(99.0415%)	3936357240(96.6359%)	4073388846	99.79	0.8786	1.15663	Healthy
D239N	62034206	6203420600	62029228	6136167948(99.1063%)	5997240892(96.8625%)	6191500414	99.81	0.9075	1.81589	Healthy
D240N	61169880	6116988000	61164054	6047852704(99.1264%)	5915412112(96.9557%)	6101150580	99.74	0.9291	1.83198	Healthy
D241N	78553918	7855391800	78547008	7768119826(99.0392%)	7577613728(96.6103%)	7843480906	99.85	0.893	2.26364	Healthy
D242N	47516372	4751637200	47512576	4696208164(98.9908%)	4575841538(96.4536%)	4744087074	99.84	0.8781	1.3463	Healthy
D243N	81171730	8117173000	81165100	8030846034(99.0716%)	7841286200(96.7331%)	8106101860	99.86	0.9191	2.4078	Healthy
D244N	85451980	8545198000	85445350	8452597508(99.0486%)	8245962568(96.6272%)	8533790160	99.87	0.9054	2.49706	Healthy
D245N	61526684	6152668400	61519664	6081818978(99.0315%)	5932360142(96.5979%)	6141294860	99.82	0.9168	1.81962	Healthy
D246N	67370094	6737009400	67360398	6659781508(99.0549%)	6499579354(96.6722%)	6723321138	99.8	0.92	1.99902	Healthy
D247N	53640812	5364081200	53635518	5301281346(99.0198%)	5168048568(96.5312%)	5353760700	99.81	0.8843	1.53005	Healthy
D248N	65155128	6515512800	65149246	6451622708(99.2146%)	6324211196(97.2552%)	6502695502	99.8	0.92	1.93343	Healthy
D249N	75529682	7552968200	75523234	7472374040(99.0935%)	7298977196(96.794%)	7540729214	99.84	0.8822	2.14994	Healthy
D250N	54559990	5455999000	54555548	5393751842(99.0611%)	5264390712(96.6853%)	5444872278	99.8	0.9088	1.5992	Healthy
D251N	101023796	10102379600	101015644	10005413856(99.1759%)	9796385168(97.104%)	10088554238	99.86	0.9101	2.96732	Healthy
D252N	50937450	5093745000	50933314	5038915818(99.0796%)	4921599958(96.7728%)	5085726448	99.84	0.9232	1.51738	Healthy
D253N	77637332	7763733200	77629914	7686500026(99.1199%)	7515623598(96.9164%)	7754746476	99.88	0.917	2.29818	Healthy
D254N	55687504	5568750400	55682330	5486176462(98.7445%)	5341621162(96.1427%)	5555929220	99.77	0.9129	1.63918	Healthy
D255N	48869444	4886944400	48863810	4805692106(98.6727%)	4671178992(95.9108%)	4870335350	99.66	0.8962	1.41062	Healthy
D256N	55707120	5570712000	55700562	5487405710(98.7117%)	5339643884(96.0536%)	5559024570	99.79	0.8947	1.60739	Healthy
D257N	40676454	4067645400	40672096	4001989630(98.7327%)	3894763802(96.0874%)	4053356474	99.65	0.8947	1.17203	Healthy
D258N	49578758	4957875800	49573826	4883251542(98.6793%)	4747712412(95.9403%)	4948608800	99.81	0.911	1.45696	Healthy
D259N	63751166	6375116600	63743912	6264599300(98.5993%)	6081710036(95.7207%)	6353596928	99.66	0.8955	1.83879	Healthy
D25N	31875722	3187572200	31875720	3143323510(98.677%)	3059564420(96.0476%)	3185466406	99.93	0.9166	0.943625	Healthy
D260N	61724278	6172427800	61717590	6078642560(98.7171%)	5916207788(96.0792%)	6157638846	99.76	0.9086	1.80815	Healthy
D262N	27977910	2797791000	27961924	2745835668(98.3232%)	2652530058(94.9821%)	2792661714	99.82	0.8668	0.782319	Healthy
D263N	33506038	3350603800	33488902	3286967468(98.2696%)	3171269244(94.8106%)	3344844998	99.83	0.89	0.962083	Healthy
D264N	32095332	3209533200	32076810	3156741180(98.5374%)	3061291550(95.558%)	3203596286	99.82	0.8804	0.911516	Healthy
D265N	24934170	2493417000	24921026	2447934182(98.3498%)	2365608586(95.0422%)	2489008918	99.82	0.876	0.704656	Healthy
D266N	21989380	2198938000	21977352	2150088554(97.9851%)	2063398732(94.0344%)	2194302140	99.79	0.8886	0.630158	Healthy
D267N	22123256	2212325600	22110616	2169121436(98.2638%)	2093095828(94.8197%)	2207447816	99.78	0.8736	0.623232	Healthy
D268N	14612714	1461271400	14604756	1431174192(98.2248%)	1379522892(94.6799%)	1457039330	99.71	0.9002	0.423893	Healthy
D269N	33716600	3371660000	33704450	3326819456(98.8666%)	3242935034(96.3737%)	3364957916	99.8	0.9088	0.988313	Healthy
D26N	43702770	4370277000	43702770	4310538890(98.7011%)	4196683650(96.0941%)	4367264066	99.93	0.9022	1.27338	Healthy
D270N	30094646	3009464600	30081786	2965626694(98.695%)	2879058594(95.8141%)	3004838778	99.85	0.8844	0.858848	Healthy
D271N	35034914	3503491400	35024070	3458495396(98.896%)	3372865306(96.4474%)	3497104144	99.82	0.8844	0.999548	Healthy
D272N	19669132	1966913200	19662354	1931452270(98.3733%)	1862939920(94.8839%)	1963389878	99.82	0.8766	0.55623	Healthy
D273N	27380738	2738073800	27371660	2690425346(98.4159%)	2597407148(95.0133%)	2733728986	99.84	0.9018	0.796732	Healthy
D274N	32175236	3217523600	32168478	3169162246(98.6764%)	3077164390(95.812%)	3211670372	99.82	0.8787	0.912049	Healthy
D275N	29585054	2958505400	29575186	2911649674(98.6188%)	2824350976(95.6619%)	2952429760	99.79	0.889	0.848258	Healthy
D276N	35888262	3588826200	35876516	3536913632(98.704%)	3435448188(95.8724%)	3583354696	99.85	0.879	1.01795	Healthy
D277N	70140204	7014020400	70136628	6890024004(98.4989%)	6618108314(94.6116%)	6995028394	99.73	0.9187	2.07687	Healthy
D278N	92931400	9293140000	92926700	9142932806(98.5762%)	8800091568(94.8798%)	9274986506	99.8	0.9282	2.78228	Healthy
D279N	69452414	6945241400	69449066	6820771918(98.461%)	6544875752(94.4783%)	6927387596	99.74	0.9292	2.0803	Healthy
D27N	32771578	3277157800	32771578	3228337412(98.6039%)	3137071788(95.8164%)	3274044788	99.91	0.8714	0.922038	Healthy
D280N	75132202	7513220200	75129676	7386445002(98.4729%)	7086099052(94.4689%)	7500989282	99.84	0.916	2.22055	Healthy
D281N	71326946	7132694600	71323380	7010256340(98.4971%)	6734024648(94.616%)	7117218038	99.78	0.9201	2.11637	Healthy
D282N	67941690	6794169000	67938370	6676053698(98.4175%)	6398550038(94.3266%)	6783399134	99.84	0.9212	2.01952	Healthy
D283N	92681840	9268184000	92677576	9108723216(98.494%)	8744158518(94.5519%)	9248000744	99.78	0.9214	2.75386	Healthy
D284N	85926830	8592683000	85922724	8440035624(98.5712%)	8123725284(94.877%)	8562378018	99.65	0.9411	2.60421	Healthy
D285N	54702690	5470269000	54698356	5313459340(97.2855%)	5030734664(92.109%)	5461716184	99.84	0.9492	1.67546	Healthy
D286N	52744700	5274470000	52742920	5128626784(97.3966%)	4865352556(92.3968%)	5265714834	99.83	0.9488	1.61465	Healthy
D287N	44301972	4430197200	44300502	4302085768(97.2614%)	4070911870(92.0351%)	4423219036	99.84	0.931	1.33087	Healthy
D288N	53825592	5382559200	53823952	5240438556(97.544%)	4986303498(92.8136%)	5372385902	99.81	0.9413	1.63434	Healthy
D289N	45831142	4583114200	45829448	4451266780(97.3278%)	4214682228(92.1548%)	4573479050	99.79	0.9314	1.37667	Healthy
D28N	36941962	3694196200	36941962	3642797800(98.6792%)	3546124284(96.0604%)	3691557682	99.93	0.9067	1.08173	Healthy
D290N	63164852	6316485200	63162728	6140056226(97.3743%)	5824861294(92.3757%)	6305623924	99.83	0.945	1.92578	Healthy
D291N	35435492	3543549200	35434600	3439595802(97.1975%)	3248148934(91.7875%)	3538769160	99.87	0.925	1.05789	Healthy
D292N	25290308	2529030800	25289522	2454577316(97.2736%)	2323054232(92.0614%)	2523374214	99.78	0.9461	0.771552	Healthy
D293N	61538734	6153873400	61534366	6077899212(98.9727%)	5917896790(96.3672%)	6140988298	99.79	0.8841	1.75463	Healthy
D294N	42724928	4272492800	42721174	4221718908(99.0201%)	4116492132(96.552%)	4263497096	99.79	0.8688	1.1971	Healthy
D295N	42476634	4247663400	42474222	4191359592(98.8797%)	4071413668(96.05%)	4238846168	99.79	0.8842	1.21128	Healthy
D296N	49518016	4951801600	49515058	4884669460(98.896%)	4746536844(96.0993%)	4939199872	99.75	0.9565	1.52682	Healthy
D297N	39527914	3952791400	39525474	3900939926(98.932%)	3794122942(96.223%)	3943051320	99.75	0.8762	1.11656	Healthy
D298N	54689138	5468913800	54685314	5396406378(98.8748%)	5242282926(96.0509%)	5457814988	99.8	0.8545	1.50722	Healthy
D299N	47931404	4793140400	47928446	4735466476(98.9816%)	4612286182(96.4069%)	4784187858	99.81	0.865	1.33743	Healthy
D29N	31658804	3165880400	31658804	3119663230(98.6231%)	3033204026(95.8898%)	3163217380	99.92	0.8909	0.910761	Healthy
D300N	42109548	4210954800	42106554	4161371582(99.0128%)	4057150710(96.5331%)	4202861296	99.81	0.9053	1.22966	Healthy
D301N	43526340	4352634000	43519800	4255789684(98.0431%)	4110243884(94.6901%)	4340731920	99.73	0.9427	1.32246	Healthy
D304N	62962454	6296245400	62959986	6128534518(97.465%)	5825881080(92.6518%)	6287933928	99.87	0.9556	1.94192	Healthy
D305N	68943502	6894350200	68940992	6719934696(97.584%)	6401385674(92.9581%)	6886310720	99.88	0.9487	2.11136	Healthy
D306N	47020394	4702039400	47018696	4580142880(97.6235%)	4368323232(93.1086%)	4691642052	99.78	0.9603	1.45606	Healthy
D307N	60241086	6024108600	60238288	5854572734(97.3342%)	5553106316(92.3222%)	6014921050	99.85	0.9555	1.85741	Healthy
D30N	28505130	2850513000	28505130	2810749212(98.6805%)	2736553270(96.0756%)	2848333602	99.92	0.9054	0.833447	Healthy
D317N	20688932	2068893200	20595910	2014286458(97.9394%)	1941398448(94.3954%)	2056665356	99.41	0.889	0.590897	Healthy
D318N	23697144	2369714400	23588042	2305957250(97.9769%)	2225209974(94.546%)	2353572964	99.32	0.9122	0.693848	Healthy
D319N	27046196	2704619600	26911328	2629786290(97.9627%)	2536546034(94.4894%)	2684478194	99.26	0.9228	0.800597	Healthy
D31N	39184584	3918458400	39184584	3864554758(98.7001%)	3764774892(96.1517%)	3915451532	99.92	0.911	1.15278	Healthy
D320N	37535066	3753506600	37341106	3652246628(97.9911%)	3525027402(94.5777%)	3727122116	99.3	0.9258	1.11516	Healthy
D321N	26927454	2692745400	26789684	2618130324(97.9461%)	2525354146(94.4753%)	2673030568	99.27	0.9183	0.793295	Healthy
D322N	34881506	3488150600	34698682	3391232398(97.9519%)	3271529424(94.4944%)	3462140846	99.25	0.9215	1.03107	Healthy
D323N	34501726	3450172600	34320368	3356036160(98.0035%)	3240501248(94.6296%)	3424404438	99.25	0.9388	1.03897	Healthy
D324N	27790658	2779065800	27647816	2700876920(97.927%)	2603662898(94.4023%)	2758050556	99.24	0.9243	0.823876	Healthy
D325N	25950036	2595003600	25814788	2522940824(98.0054%)	2435738358(94.618%)	2574287648	99.2	0.9254	0.769898	Healthy
D326N	27828104	2782810400	27690196	2708016082(97.9453%)	2611285812(94.4467%)	2764825624	99.35	0.9314	0.832243	Healthy
D327N	31670970	3167097000	31514050	3078487642(97.8275%)	2960830940(94.0886%)	3146852856	99.36	0.8841	0.899134	Healthy
D328N	35235976	3523597600	35043960	3424322530(97.8964%)	3299186364(94.3189%)	3497905188	99.27	0.9192	1.03912	Healthy
D329N	10179444	1017944400	10179442	993323148(97.7151%)	945718126(93.0321%)	1016550048	99.86	0.8991	0.295381	Healthy
D32N	31917606	3191760600	31917606	3147390068(98.6942%)	3064580456(96.0975%)	3189033838	99.91	0.9089	0.936746	Healthy
D330N	15350360	1535036000	15350360	1498299874(97.8277%)	1429413324(93.3299%)	1531570626	99.77	0.9274	0.45904	Healthy
D331N	12282158	1228215800	12282156	1199967946(97.8443%)	1145394322(93.3944%)	1226405864	99.85	0.9044	0.35846	Healthy
D332N	27576928	2757692800	27576924	2693482532(97.7951%)	2568727232(93.2655%)	2754210148	99.87	0.9316	0.829226	Healthy
D333N	25578378	2557837800	25578370	2492405934(97.5769%)	2366008198(92.6285%)	2554298936	99.86	0.9148	0.755169	Healthy
D334N	23508594	2350859400	23508588	2293401714(97.7453%)	2184736094(93.1139%)	2346304928	99.81	0.91	0.690037	Healthy
D335N	24034600	2403460000	24034592	2345317392(97.7298%)	2234504390(93.1122%)	2399797778	99.85	0.9333	0.72384	Healthy
D336N	22478728	2247872800	22478718	2195068828(97.7798%)	2093040974(93.235%)	2244910192	99.87	0.9283	0.673494	Healthy
D337N	16825300	1682530000	16825298	1642196080(97.7391%)	1564840886(93.1351%)	1680183926	99.86	0.9257	0.502659	Healthy
D338N	19219916	1921991600	19219912	1873704454(97.6193%)	1780885800(92.7835%)	1919399506	99.87	0.8961	0.555864	Healthy
D339N	18343932	1834393200	18343930	1788441860(97.6401%)	1700442284(92.8358%)	1831667322	99.85	0.9196	0.544367	Healthy
D33N	35261528	3526152800	35261528	3476840046(98.6726%)	3382995798(96.0093%)	3523613184	99.93	0.9036	1.02899	Healthy
D340N	19748012	1974801200	19748006	1925876154(97.716%)	1833636760(93.0359%)	1970890636	99.8	0.9122	0.581031	Healthy
D341N	15613466	1561346600	15613466	1522247670(97.6491%)	1446992704(92.8217%)	1558895626	99.84	0.8896	0.448186	Healthy
D342N	19756954	1975695400	19756950	1927170316(97.7124%)	1834606622(93.0192%)	1972287900	99.83	0.9284	0.591769	Healthy
D343N	18325550	1832555000	18325550	1785682426(97.6017%)	1695737744(92.6855%)	1829560058	99.84	0.9098	0.537946	Healthy
D344N	17424918	1742491800	17424916	1700982744(97.7465%)	1620516202(93.1225%)	1740197882	99.87	0.9144	0.514258	Healthy
D345N	11275310	1127531000	11275306	1096708208(97.3899%)	1038204814(92.1946%)	1126101004	99.87	0.8933	0.325103	Healthy
D346N	26204822	2620482200	26204794	2550552510(97.5156%)	2420927826(92.5596%)	2615532728	99.81	0.9302	0.78629	Healthy
D347N	20057678	2005767800	20057654	1954279304(97.5846%)	1858436062(92.7988%)	2002651552	99.84	0.9216	0.596478	Healthy
D348N	20827630	2082763000	20827614	2029004468(97.5412%)	1926500260(92.6134%)	2080152124	99.87	0.9172	0.616603	Healthy
D349N	27917930	2791793000	27917900	2714279408(97.3797%)	2568927212(92.1649%)	2787316562	99.84	0.9234	0.831807	Healthy
D34N	34894788	3489478800	34894788	3440642666(98.6833%)	3348823154(96.0498%)	3486550506	99.92	0.8875	1.00002	Healthy
D350N	24394044	2439404400	24394022	2375730642(97.5544%)	2256899924(92.6749%)	2435287302	99.83	0.9341	0.735174	Healthy
D351N	25307334	2530733400	25307306	2462526068(97.472%)	2335194424(92.4319%)	2526393826	99.83	0.9116	0.744306	Healthy
D352N	22543266	2254326600	22543238	2194690936(97.5427%)	2084839466(92.6604%)	2249979400	99.81	0.935	0.679887	Healthy
D353N	12446976	1244697600	12446960	1210956302(97.4568%)	1148186554(92.4052%)	1242556448	99.83	0.9073	0.364346	Healthy
D354N	18174126	1817412600	18174106	1768978162(97.4657%)	1677852348(92.4449%)	1814975030	99.87	0.9291	0.544979	Healthy
D355N	17712996	1771299600	17712978	1721496616(97.3495%)	1628247950(92.0764%)	1768367164	99.83	0.9037	0.516468	Healthy
D356N	19221994	1922199400	19221972	1872849824(97.5612%)	1779241478(92.6849%)	1919666798	99.87	0.9295	0.576662	Healthy
D357N	19660488	1966048800	19660480	1913738594(97.4742%)	1815056156(92.448%)	1963327522	99.86	0.9143	0.580133	Healthy
D35N	25549880	2554988000	25549880	2518255156(98.6472%)	2449168678(95.9409%)	2552789036	99.91	0.9026	0.744658	Healthy
D360N	37089960	3708996000	36977432	3614515622(97.8559%)	3484823448(94.3448%)	3693711642	99.59	0.9244	1.10349	Healthy
D361N	33001162	3300116200	32892864	3215576358(97.9297%)	3103118850(94.5048%)	3283556880	99.5	0.9048	0.96016	Healthy
D362N	36324542	3632454200	36216428	3539558520(97.8823%)	3413858930(94.4063%)	3616136034	99.55	0.9274	1.08382	Healthy
D363N	27460054	2746005400	27377958	2670237996(97.6619%)	2564850660(93.8074%)	2734165486	99.57	0.889	0.785548	Healthy
D364N	38464488	3846448800	38350248	3739387890(97.6712%)	3592798116(93.8423%)	3828547398	99.53	0.9092	1.12497	Healthy
D365N	22954316	2295431600	22887838	2231468448(97.6082%)	2141250630(93.6619%)	2286148408	99.6	0.8756	0.646929	Healthy
D366N	48627242	4862724200	48465786	4738343712(97.862%)	4567574006(94.3351%)	4841861214	99.57	0.9229	1.44415	Healthy
D367N	37078352	3707835200	36951234	3606101652(97.7699%)	3471318154(94.1156%)	3688356698	99.47	0.9056	1.07948	Healthy
D368N	43684474	4368447400	43534280	4253577374(97.8454%)	4099586972(94.3031%)	4347244484	99.51	0.9229	1.29663	Healthy
D369N	12767838	1276783800	12729298	1240647828(97.5768%)	1189933908(93.5882%)	1271457336	99.58	0.8879	0.364848	Healthy
D36N	29918284	2991828400	29918282	2931331392(98.0629%)	2824543230(94.4904%)	2989236776	99.91	0.9076	0.876801	Healthy
D373N	22765160	2276516000	22765158	2239834158(98.7518%)	2163931366(95.4053%)	2268145908	99.63	0.9059	0.664045	Healthy
D374N	25056884	2505688400	24982370	2459865196(98.8641%)	2405890842(96.6948%)	2488127404	99.3	0.8829	0.709955	Healthy
D375N	14066974	1406697400	14024490	1383154032(98.8801%)	1353296182(96.7456%)	1398818724	99.44	0.89	0.402344	Healthy
D376N	13338458	1333845800	13297854	1308172688(98.7606%)	1277960488(96.4797%)	1324590178	99.31	0.8981	0.384461	Healthy
D377N	33729532	3372953200	33623192	3317308408(98.8849%)	3246460786(96.773%)	3354716572	99.46	0.9183	0.995604	Healthy
D378N	46200688	4620068800	46059574	4547456908(98.9045%)	4449712078(96.7786%)	4597827396	99.52	0.8925	1.32619	Healthy
D379N	8393256	839325600	8366566	825580110(98.8807%)	808039534(96.7799%)	834925084	99.48	0.8919	0.240663	Healthy
D37N	34366670	3436667000	34366670	3367888218(98.0548%)	3243649436(94.4376%)	3434700726	99.94	0.9237	1.02534	Healthy
D380N	20851548	2085154800	20788414	2049156718(98.8109%)	2002526840(96.5624%)	2073815850	99.46	0.8918	0.597701	Healthy
D382N	7948974	794897400	7948972	783084518(98.8242%)	758458350(95.7164%)	792401578	99.69	0.883	0.226127	Healthy
D38N	22826050	2282605000	22826050	2240039048(98.2047%)	2160215010(94.7052%)	2280989732	99.93	0.9055	0.667511	Healthy
D39N	31385492	3138549200	31385492	3070086708(97.8927%)	2950755382(94.0877%)	3136174326	99.92	0.9175	0.929935	Healthy
D40N	29221544	2922154400	29221544	2862778334(98.0395%)	2759027416(94.4864%)	2920026192	99.93	0.924	0.871977	Healthy
D41N	24150796	2415079600	24150796	2361113048(97.8496%)	2265923972(93.9048%)	2413001120	99.91	0.8917	0.695381	Healthy
D42N	36941230	3694123000	36941228	3628331500(98.2705%)	3506330120(94.9662%)	3692187682	99.95	0.943	1.12523	Healthy
D43N	44048844	4404884400	44048844	4305917204(97.8225%)	4135729746(93.9561%)	4401767372	99.93	0.9262	1.31758	Healthy
D44N	27275164	2727516400	27275164	2672009040(98.0446%)	2573062500(94.4139%)	2725300498	99.92	0.9018	0.794275	Healthy
D45N	29221342	2922134200	29221342	2864326460(98.0814%)	2759658296(94.4973%)	2920355246	99.94	0.9309	0.878588	Healthy
D464N	28772938	2877293800	28685622	2827852906(98.8638%)	2770944130(96.8742%)	2860352010	99.41	0.9248	0.854897	Healthy
D466N	18366976	1836697600	18312546	1805968222(98.8933%)	1769586168(96.901%)	1826178954	99.43	0.934	0.551235	Healthy
D467N	49577020	4957702000	49417610	4880217002(98.852%)	4771016016(96.64%)	4936894578	99.58	0.9136	1.45766	Healthy
D46N	38619966	3861996600	38619966	3791614660(98.2444%)	3659295182(94.8158%)	3859370820	99.93	0.8988	1.12105	Healthy
D47N	22911736	2291173600	22911736	2240464038(97.8593%)	2151816876(93.9873%)	2289475270	99.93	0.8875	0.656675	Healthy
D48N	20811882	2081188200	20811882	2039450656(98.0716%)	1965388896(94.5102%)	2079552608	99.92	0.8907	0.598615	Healthy
D496N	28076888	2807688800	28076868	2763094118(98.819%)	2687351334(96.1102%)	2796114870	99.59	0.9331	0.843198	Healthy
D497N	31099746	3109974600	31099712	3059847604(98.7887%)	2974245684(96.025%)	3097364984	99.59	0.9233	0.924233	Healthy
D498N	22630776	2263077600	22630748	2214529572(98.8036%)	2154401540(96.121%)	2241344134	99.04	0.936	0.678002	Healthy
D499N	26814310	2681431000	26814272	2639274232(98.7341%)	2562751776(95.8714%)	2673113218	99.69	0.9352	0.80792	Healthy
D49N	24716058	2471605800	24716058	2420733432(98.0136%)	2329668962(94.3265%)	2469793542	99.93	0.8977	0.716536	Healthy
D500N	19984634	1998463400	19984620	1960207722(98.742%)	1903513820(95.8861%)	1985181552	99.34	0.9297	0.596471	Healthy
D501N	38831200	3883120000	38831160	3827071182(98.6874%)	3711287748(95.7017%)	3877973810	99.87	0.9491	1.1895	Healthy
D502N	19758680	1975868000	19719384	1933592122(98.1803%)	1873448610(95.1265%)	1969429292	99.67	0.9437	0.600649	Healthy
D503N	18211624	1821162400	18174994	1779247740(98.1576%)	1723716796(95.0941%)	1812643392	99.53	0.9396	0.55043	Healthy
D504N	43006878	4300687800	42908078	4197913172(98.1186%)	4064243526(94.9943%)	4278407210	99.48	0.9568	1.32297	Healthy
D505N	39599424	3959942400	39507402	3868449984(98.197%)	3750312274(95.1982%)	3939479456	99.48	0.9639	1.22721	Healthy
D506N	35499880	3549988000	35426230	3473110812(98.2818%)	3370975240(95.3916%)	3533828372	99.54	0.9566	1.0925	Healthy
D507N	22609960	2260996000	22514072	2204376014(98.1937%)	2132290620(94.9827%)	2244926192	99.29	0.899	0.652241	Healthy
D508N	37445496	3744549600	37276962	3655041016(98.3258%)	3546134018(95.396%)	3717276104	99.27	0.9221	1.10777	Healthy
D509N	24533438	2453343800	24426424	2396622766(98.2591%)	2322255766(95.2101%)	2439085870	99.42	0.9033	0.712042	Healthy
D50N	31756476	3175647600	31756476	3117970126(98.2507%)	3010142602(94.8529%)	3173485094	99.93	0.9028	0.925922	Healthy
D510N	32960650	3296065000	32818532	3221976688(98.3246%)	3125444460(95.3787%)	3276878574	99.42	0.9157	0.96975	Healthy
D511N	28912994	2891299400	28781748	2823348926(98.2221%)	2733519618(95.097%)	2874454650	99.42	0.9156	0.850565	Healthy
D512N	41103242	4110324200	40912640	4013618168(98.2263%)	3886289900(95.1102%)	4086093234	99.41	0.9307	1.22904	Healthy
D513N	24351730	2435173000	24246152	2374901420(98.1912%)	2297739638(95.0009%)	2418649322	99.32	0.8896	0.695367	Healthy
D514N	35290000	3529000000	35129752	3449447070(98.311%)	3344413546(95.3174%)	3508710842	99.43	0.9161	1.03881	Healthy
D51N	34372224	3437222400	34372224	3361928844(97.886%)	3231392392(94.0853%)	3434534684	99.92	0.893	0.99121	Healthy
D52N	32903070	3290307000	32903070	3226243160(98.1194%)	3113161064(94.6802%)	3288079352	99.93	0.9167	0.974128	Healthy
D53N	22781270	2278127000	22781270	2230337720(97.9704%)	2144579848(94.2034%)	2276542926	99.93	0.8995	0.661795	Healthy
D54N	31476852	3147685200	31476852	3089513826(98.2186%)	2980541234(94.7542%)	3145549724	99.93	0.9026	0.917568	Healthy
D55N	22098082	2209808200	22098082	2159551482(97.8138%)	2073011546(93.8941%)	2207817770	99.91	0.8911	0.635823	Healthy
D56N	24767164	2476716400	24767164	2424090076(97.946%)	2331752340(94.2151%)	2474924788	99.93	0.8979	0.718185	Healthy
D57N	22951700	2295170000	22951700	2243306016(97.8154%)	2153021374(93.8787%)	2293407232	99.92	0.9064	0.671812	Healthy
D58N	29450572	2945057200	29450572	2885372784(98.0493%)	2777189476(94.3731%)	2942776598	99.92	0.883	0.839778	Healthy
D59N	27968790	2796879000	27968790	2733002170(97.787%)	2624121860(93.8913%)	2794852274	99.93	0.9008	0.813643	Healthy
D60N	27286746	2728674600	27286746	2673156004(98.0329%)	2574619830(94.4192%)	2726796154	99.93	0.9117	0.803436	Healthy
D61N	29350256	2935025600	29350256	2873233278(97.9592%)	2762917178(94.1981%)	2933092266	99.93	0.9335	0.884884	Healthy
D62N	30687496	3068749600	30687496	3011293500(98.1945%)	2904952472(94.7269%)	3066660800	99.93	0.9143	0.906152	Healthy
D63N	28496532	2849653200	28496530	2787464306(97.8786%)	2679949194(94.1033%)	2847879060	99.94	0.9205	0.847211	Healthy
D64N	22709496	2270949600	22709496	2226124826(98.106%)	2146824284(94.6112%)	2269101970	99.92	0.9115	0.668432	Healthy
D65N	27112878	2711287800	27112878	2657572888(98.094%)	2562490640(94.5844%)	2709211522	99.92	0.9458	0.828111	Healthy
D66N	24745776	2474577600	24745776	2429754592(98.2572%)	2345905136(94.8664%)	2472852458	99.93	0.9187	0.734207	Healthy
D67N	35034148	3503414800	35034148	3430347748(97.9777%)	3303501746(94.3548%)	3501149904	99.94	0.9307	1.05309	Healthy
D68N	32714500	3271450000	32714500	3196791636(97.7911%)	3065920246(93.7877%)	3269001286	99.93	0.9096	0.960975	Healthy
D69N	13636604	1363660400	13636604	1331353350(97.7087%)	1273933674(93.4947%)	1362573848	99.92	0.8973	0.395134	Healthy
D70N	10409744	1040974400	10409744	1019750678(98.0461%)	980653346(94.287%)	1040072906	99.91	0.8825	0.296637	Healthy
D71N	16090112	1609011200	16090112	1569904622(97.6344%)	1502035250(93.4135%)	1607942336	99.93	0.8946	0.464885	Healthy
D72N	22644710	2264471000	22644708	2218437746(98.0468%)	2137506190(94.4699%)	2262631442	99.92	0.8983	0.656873	Healthy
D73N	23514848	2351484800	23514848	2300223476(97.8955%)	2209077104(94.0164%)	2349672106	99.92	0.8786	0.667183	Healthy
D74N	27095144	2709514400	27095144	2657007910(98.135%)	2559827698(94.5458%)	2707501490	99.93	0.8782	0.768438	Healthy
D75N	18707592	1870759200	18707592	1828531522(97.8174%)	1755516528(93.9115%)	1869331560	99.92	0.8842	0.534175	Healthy
D76N	20580372	2058037200	20580372	2019889966(98.22%)	1952479962(94.9421%)	2056495068	99.93	0.8973	0.596364	Healthy
D77N	23760040	2376004000	23760040	2329960698(98.1352%)	2247943042(94.6807%)	2374235472	99.93	0.9131	0.70063	Healthy
D78N	32575340	3257534000	32575340	3202280796(98.3585%)	3099176226(95.1917%)	3255721972	99.94	0.9184	0.96633	Healthy
D79N	18917848	1891784800	18917848	1852343268(97.9831%)	1783833398(94.3591%)	1890472696	99.93	0.9003	0.550052	Healthy
D80N	24115540	2411554000	24115540	2363675766(98.0812%)	2278756728(94.5575%)	2409916508	99.93	0.9249	0.720349	Healthy
D81N	28660690	2866069000	28660690	2804876046(97.9346%)	2695178766(94.1044%)	2864030038	99.93	0.916	0.847851	Healthy
D82N	26062970	2606297000	26062970	2557592052(98.1932%)	2466483038(94.6952%)	2604653920	99.94	0.905	0.761807	Healthy
D83N	16243298	1624329800	16243298	1588115980(97.8389%)	1525409168(93.9757%)	1623195278	99.93	0.9078	0.47622	Healthy
D84N	24330160	2433016000	24330160	2384928018(98.0961%)	2299452788(94.5803%)	2431216838	99.93	0.8993	0.706602	Healthy
D85N	28044172	2804417200	28044172	2747485204(98.0325%)	2644877108(94.3714%)	2802626064	99.94	0.923	0.836013	Healthy
D86N	29193262	2919326200	29193262	2866130566(98.241%)	2767190166(94.8496%)	2917449322	99.94	0.9191	0.866588	Healthy
D87N	40441522	4044152200	40441522	3957440730(97.9192%)	3807128892(94.2%)	4041537828	99.94	0.9134	1.19304	Healthy
D88N	31646546	3164654600	31646546	3102492314(98.1082%)	2993662192(94.6667%)	3162317480	99.93	0.9237	0.944024	Healthy
D89N	40258304	4025830400	40258304	3941491532(97.9683%)	3791397300(94.2376%)	4023232302	99.94	0.9101	1.18334	Healthy
D90N	36429408	3642940800	36429408	3575950092(98.2292%)	3452867506(94.8482%)	3640415514	99.93	0.9252	1.08851	Healthy
D91N	30435016	3043501600	30435016	2977602410(97.9007%)	2864259890(94.1741%)	3041450762	99.93	0.9187	0.903027	Healthy
D92N	26258620	2625862000	26258620	2571224858(98.0009%)	2474823200(94.3266%)	2623673782	99.92	0.8874	0.752447	Healthy
D93N	28202108	2820210800	28202108	2762084368(98.0161%)	2658925564(94.3554%)	2817990440	99.92	0.9163	0.834495	Healthy
D94N	48382022	4838202200	48382022	4749555876(98.2297%)	4583342190(94.7921%)	4835153426	99.94	0.9115	1.42434	Healthy
D95N	40567482	4056748200	40567482	3971408184(97.9561%)	3823425044(94.306%)	4054275198	99.94	0.928	1.21593	Healthy
D96N	78957120	7895712000	78957120	7742573868(98.1196%)	7468660264(94.6484%)	7890954312	99.94	0.9197	2.34543	Healthy
D97N	29026258	2902625800	29026256	2844039784(98.0513%)	2738842936(94.4245%)	2900564296	99.93	0.9273	0.869259	Healthy
D98N	53740978	5374097800	53740978	5278013418(98.2767%)	5097824790(94.9215%)	5370566548	99.93	0.9199	1.59664	Healthy
D99N	40841186	4084118600	40841186	3996172092(97.9054%)	3843542926(94.166%)	4081665576	99.94	0.932	1.22942	Healthy
J3N	53991852	5399185200	53991852	5306438242(98.3591%)	5135598326(95.1924%)	5394964022	99.92	0.9057	1.57914	Healthy
DA317N	83180166	8318016600	83165556	8075835278(97.3652%)	7709873920(92.9531%)	8294371322	99.72	0.9023	2.41869	NPC
DA331N	60142832	6014283200	60142752	5953740974(99.204%)	5823735480(97.0378%)	6001513914	99.79	0.9335	1.8106	NPC
DA334N	31306536	3130653600	31306516	3092172300(98.9902%)	3010596234(96.3786%)	3123717016	99.78	0.9351	0.944009	NPC
DA341N	62255470	6225547000	62250308	6132193018(98.6231%)	5956307856(95.7944%)	6217806684	99.88	0.8693	1.74684	NPC
DC1025N	23941536	2394153600	23933522	2284378640(95.5654%)	2123052888(88.8165%)	2390382140	99.84	0.905	0.699137	NPC
DC793N	61094778	6109477800	60843860	6025273622(99.2021%)	5898197192(97.1099%)	6073736882	99.41	0.9328	1.83101	NPC
DC801N	55668456	5566845600	55424824	5483540706(99.2148%)	5363959098(97.0512%)	5526938516	99.28	0.8908	1.59115	NPC
DC860N	59869216	5986921600	59848476	5730515600(95.879%)	5358468384(89.6542%)	5976817952	99.83	0.921	1.779	NPC
DC890N	42284088	4228408800	42271826	4019833892(95.3114%)	3722547648(88.2627%)	4217578592	99.74	0.9053	1.23396	NPC
DC946N	40540430	4054043000	40527260	3868171004(95.6295%)	3601425698(89.035%)	4044954190	99.78	0.9254	1.20973	NPC
DC954N	51988180	5198818000	51971374	4971952872(95.7914%)	4641963294(89.4337%)	5190398550	99.84	0.951	1.59525	NPC
ZA11N	40374098	4037409800	40360680	3854060906(95.6071%)	3585485954(88.9446%)	4031143706	99.84	0.941	1.22593	NPC
ZA12N	38628584	3862858400	38615446	3686744966(95.6207%)	3430560056(88.9762%)	3855593674	99.81	0.9135	1.13827	NPC
ZA5N	36396372	3639637200	36243400	3584314274(99.1617%)	3500514104(96.8434%)	3614614592	99.31	0.8725	1.01923	NPC
ZA6N	39291012	3929101200	39119722	3864666750(99.1904%)	3778268500(96.9729%)	3896211504	99.16	0.8507	1.07119	NPC

## Sheet: Sheet1
D428N	13879222	1387922200	13879222	1362641426(98.6838%)	1314488000(95.1964%)	1380816386	99.49	0.8629	42.61(AO)
D492N	13321426	1332142600	13302732	1301375002(97.9204%)	1255898132(94.4986%)	1329012628	99.77	0.9101	82.09(AO)
DA108N	16426342	1642634200	16426340	1608826610(98.7408%)	1554262862(95.392%)	1629343702	99.19	0.8866	96.20(AF)
DA125N	31008752	3100875200	31008750	3057562712(98.8489%)	2965443602(95.8707%)	3093169302	99.75	0.9521	71.14(AF)
DA138N	33447132	3344713200	33447112	3248327582(97.2283%)	3067436336(91.8139%)	3340928618	99.89	0.9361	96.74(AH)
DA150N	34774030	3477403000	34774030	3430297918(98.9261%)	3338504218(96.2789%)	3467535744	99.72	0.9317	69.30(AO)
DA153N	40891166	4089116600	40891164	4038564760(98.9262%)	3932141648(96.3193%)	4082401094	99.84	0.9518	99.15(AI)
DA156N	33339380	3333938000	33236642	3283523390(98.9046%)	3214173288(96.8157%)	3319888094	99.58	0.8972	94.24(AO)
DA179N	34050438	3405043800	34005916	3351449698(98.7148%)	3264786054(96.1622%)	3395082360	99.71	0.8964	90.49(AO)
DA180N	23399012	2339901200	23368958	2305878024(98.7875%)	2248945884(96.3484%)	2334180884	99.76	0.8728	63.44(AF)
DA240N	33759634	3375963400	33759602	3326122916(98.6377%)	3217310168(95.4108%)	3372061384	99.88	0.9213	43.29(AO)
DA277N	45165394	4516539400	45165394	4447816736(98.7154%)	4305818310(95.5639%)	4505696570	99.76	0.951	99.57(AI)
DA302N	37228886	3722888600	37228828	3670188274(98.7505%)	3552541136(95.5851%)	3716626816	99.83	0.9287	70.92(AO)
DC103N	31836694	3183669400	31772752	3145503998(99.1103%)	3086827390(97.2615%)	3173741370	99.69	0.9218	97.66(AO)
DC105N	19019544	1901954400	18987408	1878419468(99.024%)	1840550354(97.0276%)	1896934246	99.74	0.8541	98.42(AH)
DC123N	43018100	4301810000	43018082	4241390726(98.7046%)	4109600782(95.6376%)	4297055354	99.89	0.9441	71.08(AO)
DC166N	36177686	3617768600	36177654	3564816548(98.6639%)	3449600346(95.4751%)	3613089906	99.87	0.9215	90.70(AH)
DC179N	48168430	4816843000	48168430	4747334146(98.7163%)	4589623196(95.4369%)	4809066028	99.84	0.9398	55.98(AO)
DC190N	30145528	3014552800	30145526	2972017940(98.7556%)	2878041548(95.6329%)	3009467046	99.83	0.9549	78.11(AO)
DC24N	16140604	1614060400	16118022	1576771488(97.9746%)	1523580728(94.6696%)	1609367088	99.71	0.9179	41.96(AH)
DC274N	85090884	8509088400	85090720	8364467114(98.7804%)	8103854550(95.7027%)	8467735858	99.51	0.9311	99.76(AF)
DC314N	38096414	3809641400	38096346	3744658316(98.6472%)	3614950082(95.2302%)	3796012228	99.64	0.9419	74.84(AO)
DC321N	26054320	2605432000	26054312	2559461802(98.4818%)	2458583604(94.6002%)	2598919252	99.75	0.9307	86.56(AI)
DC335N	28205654	2820565400	28205650	2773102232(98.525%)	2666033954(94.721%)	2814616644	99.79	0.9339	53.49(AH)
DC342N	27753362	2775336200	27753362	2717403298(98.0602%)	2585844492(93.3128%)	2771157208	99.85	0.92	60.00(AO)
DC350N	40462770	4046277000	40462758	3965544128(98.1766%)	3779653220(93.5744%)	4039195318	99.82	0.9189	58.66(AO)
DC410N	57201842	5720184200	57201812	5627029486(98.5603%)	5412975460(94.8111%)	5709223210	99.81	0.9385	68.45(AO)
DC448N	58983004	5898300400	58982962	5796736534(98.5708%)	5580900434(94.9006%)	5880785636	99.7	0.9338	74.81(AO)
DC450N	43033626	4303362600	43033600	4231973578(98.525%)	4067730388(94.7012%)	4295331776	99.81	0.9135	60.85(AO)
DC484N	57228156	5722815600	57228124	5623213130(98.6287%)	5423692728(95.1292%)	5701393674	99.63	0.9266	95.19(AI)
DC515N	33317634	3331763400	33317590	3284097494(98.7269%)	3176924894(95.5051%)	3326444900	99.84	0.9263	70.92(AO)
DC53N	31907072	3190707200	31771050	3118660126(98.3282%)	3024072974(95.3459%)	3171685026	99.4	0.9205	50.49(AO)
DC54N	41503624	4150362400	41312790	4057015922(98.36%)	3937301928(95.4576%)	4124658786	99.38	0.9301	95.62(AO)
DC615N	159444004	15944400400	159443670	15719665160(98.7999%)	15233187648(95.7424%)	15910604472	99.79	0.9322	96.73(AF)
DC76N	47195770	4719577000	47195766	4637658990(98.3859%)	4449987808(94.4045%)	4713745158	99.88	0.9473	69.19(AO)
DC98N	36414590	3641459000	36343952	3595440906(99.0352%)	3521550734(96.9999%)	3630469262	99.7	0.9109	75.77(AH)
Samples	Raw reads	Raw bases	clean reads	Q20(%)	Q30(%)	Clean bases	clean rate(%)	map-rate	mode_score
SZSY0035N	28821660	2882166000	28821596	2836593958(98.7026%)	2743066860(95.4482%)	2873880002	99.71	0.9155	74.81(AO)
SZSY0037N	57158576	5715857600	57158474	5625533726(98.7994%)	5454842808(95.8016%)	5693896686	99.62	0.9476	87.34(AI)
ZB2N	32263148	3226314800	32263120	3182565550(98.7573%)	3086620794(95.78%)	3222613980	99.89	0.9372	87.91(AO)
